# Supplementary material for: CIA5 and its interacting metal‐binding GTPase ZNG3 are degraded by the proteasome in Zn deficiency
Source: Plant J. 2026 Jul 14;127(1):e71035. doi: 10.1111/tpj.71035 (PMC13368412; doi:10.1111/tpj.71035)
Supplement: Supplementary file 3 — Data S1. List of CIA5‐interacting proteins identified by immunoprecipitation followed by mass spectrometry (IP‐MS/MS) that met filtering criteria. [file TPJ-127-0-s001.xlsx]

## Sheet: Cia5HA_IP
					Normalized Total Precursor Intensity									Unique peptides													Spectral counts
					Ac			HC			LC			Ac			HC			LC			Ʃ				Ac			HC			LC
gene ID (v6.1)	name	description	regulation	MW	wt	Cia5-HA5	Cia5-HA49	wt	Cia5-HA5	Cia5-HA49	wt	Cia5-HA5	Cia5-HA49	wt	Cia5-HA5	Cia5-HA49	wt	Cia5-HA5	Cia5-HA49	wt	Cia5-HA5	Cia5-HA49	wt	Cia5-HA	Cia5-HA5	Cia5-HA49	wt	Cia5-HA5	Cia5-HA49	wt	Cia5-HA5	Cia5-HA49	wt	Cia5-HA5	Cia5-HA49
Cre16.g684650	ZNG3		ccm1 dependent up	65 kDa	0	804390000	1029900000	0	626000000	956030000	0	420380000	517000000	0	16	18	0	15	17	0	16	17	0	99	47	52	0	39	41	0	55	93	0	75	85
Cre02.g096300	CIA5	Regulator of CO2-responsive genes		70 kDa	0	323380000	410090000	0	320720000	484680000	0	235250000	201670000	0	8	9	0	6	6	0	5	5	0	39	19	20	0	26	27	0	21	24	0	20	15
Cre13.g583550	VIPP1	Vesicle inducing protein in plastids 1	CO2 dependent up independent of ccm1	32 kDa	0	15454000	13189000	0	0	0	0	0	0	0	6	4	0	0	0	0	0	0	0	10	6	4	0	8	4	0	0	0	0	0	0
Cre09.g415950	MRPL6	Mitochondrial/chloroplast ribosomal protein L10	ccm1 dependent down	22 kDa	0	0	0	0	0	0	0	2899600	192560000	0	0	0	0	0	0	0	1	8	0	9	1	8	0	0	0	0	0	0	0	2	19
Cre10.g462250	REF1	RNA Export Factor		36 kDa	0	0	0	0	0	0	0	2263600	101860000	0	0	0	0	0	0	0	1	7	0	8	1	7	0	0	0	0	0	0	0	3	11
Cre13.g581650	PRPL7	Chloroplast ribosomal protein L7/L12		17 kDa	2040300	4444100	6887400	0	3835400	0	0	2727500	2364400	1	2	2	0	1	0	0	1	2	1	8	4	4	1	2	2	0	1	0	0	1	2
Cre03.g143887	TSR1	Arginyl-tRNA Synthetase		73 kDa	0	4044100	7528100	0	0	0	0	0	0	0	4	4	0	0	0	0	0	0	0	8	4	4	0	5	4	0	0	0	0	0	0
Cre03.g204250	SAH1	S-Adenosyl homocysteine hydrolase	CO2 dependent down independent of ccm1	55 kDa	0	8702900	5084700	0	0	0	0	0	0	0	3	3	0	0	0	0	0	0	0	6	3	3	0	4	3	0	0	0	0	0	0
Cre02.g120100	RBCS1	ribulose-1,5-bisphosphate carboxylase/oxygenase small subunit 1	ccm1 dependent down	?	0	0	0	0	12360000	0	0	10100000	4813500	0	0	0	0	2	0	0	2	1	0	5	4	1	0	0	0	0	3	0	0	2	3
Cre06.g282500	RPL23A	Cytosolic 80S ribosomal protein L23a		?	2298100	6562600	3626800	0	0	0	0	0	0	1	2	3	0	0	0	0	0	0	1	5	2	3	1	3	3	0	0	0	0	0	0
Cre06.g272800	RPS8	Cytosolic 80S ribosomal protein S8		24 kDa	1340500	4956700	2560400	0	0	0	0	0	0	1	3	2	0	0	0	0	0	0	1	5	3	2	1	3	2	0	0	0	0	0	0
Cre10.g425900	LHCA5	Light-harvesting protein 5 of photosystem I		28 kDa	1780400	11712000	6297000	0	0	0	0	0	0	1	3	2	0	0	0	0	0	0	1	5	3	2	1	3	2	0	0	0	0	0	0
Cre02.g080600	BIP2	Endoplasmic reticulum associated Hsp70 protein		?	1956600	6828900	6669400	0	0	0	0	0	0	1	3	2	0	0	0	0	0	0	1	5	3	2	1	3	2	0	0	0	0	0	0
Cre17.g719000	UAP56	Exon junction complex component, UAP56 DEAD/DEAH box helicase homolog	CO2 dependent down independent of ccm1	49 kDa	1036400	6248500	2517000	0	0	0	0	0	0	1	2	2	0	0	0	0	0	0	1	4	2	2	1	2	2	0	0	0	0	0	0
Cre06.g272850	MRPL10	Mitochondrial/chloroplast ribosomal protein L10		?	425410	795550	588310	0	0	0	0	0	0	1	2	2	0	0	0	0	0	0	1	4	2	2	1	2	2	0	0	0	0	0	0
Cre07.g339150	CPN60B2	Chaperonin 60B2	ccm1 dependent down	62 kDa	0	3091800	2655300	0	0	0	0	0	0	0	2	2	0	0	0	0	0	0	0	4	2	2	0	2	3	0	0	0	0	0	0
Cre09.g416050	AGS1	Argininosuccinate synthase	ccm1 dependent down	49 kDa	0	9791900	11608000	0	0	0	0	0	0	0	2	2	0	0	0	0	0	0	0	4	2	2	0	3	3	0	0	0	0	0	0
Cre07.g339150	CPN60B2	Chaperonin 60B2	ccm1 dependent down	?	0	3091800	2655300	0	0	0	0	0	0	0	2	2	0	0	0	0	0	0	0	4	2	2	0	2	3	0	0	0	0	0	0
CreCp.g802277				?	2427200	6736900	2447700	0	0	0	0	0	0	1	2	1	0	0	0	0	0	0	1	3	2	1	1	2	2	0	0	0	0	0	0
Cre05.g234638				66 kDa	0	1499100	1404300	0	0	0	0	0	0	0	2	1	0	0	0	0	0	0	0	3	2	1	0	2	2	0	0	0	0	0	0
