# Supplementary material for: CIA5 and its interacting metal‐binding GTPase ZNG3 are degraded by the proteasome in Zn deficiency
Source: Plant J. 2026 Jul 14;127(1):e71035. doi: 10.1111/tpj.71035 (PMC13368412; doi:10.1111/tpj.71035)
Supplement: Supplementary file 4 — Data S2. List of ZNG3‐interacting proteins identified by IP‐MS/MS that met filtering criteria. [file TPJ-127-0-s005.xlsx]

## Sheet: ZNG3HA_IP
					Normalized Total Precursor Intensity						Unique peptides										Spectral Counts
					HC			LC			HC			LC			Ʃ				HC			LC
gene ID (v6.1)	name	description	regulation	MW	wt	ZNG3-HA113	ZNG3-HA114	wt	ZNG3-HA113	ZNG3-HA114	wt	ZNG3-HA113	ZNG3-HA114	wt	ZNG3-HA113	ZNG3-HA114	wt	ZNG3-HA	ZNG3-HA113	ZNG3-HA114	wt	ZNG3-HA113	ZNG3-HA114	wt	ZNG3-HA113	ZNG3-HA114
Cre16.g684650	ZNG3			65 kDa	0	69109000	50991000	0	5.6457+07	74364000	0	19	19	0	18	21	0	77	37	40	0	164	133	0	125	209
Cre02.g096300	Cia5	Regulator of CO2-responsive genes		70 kDa	0	1918000	1073700	0	3495100	3839300	0	4	4	0	4	2	0	14	8	6	0	13	6	0	13	15
