# Supplementary material for: CIA5 and its interacting metal‐binding GTPase ZNG3 are degraded by the proteasome in Zn deficiency
Source: Plant J. 2026 Jul 14;127(1):e71035. doi: 10.1111/tpj.71035 (PMC13368412; doi:10.1111/tpj.71035)
Supplement: Supplementary file 5 — Data S3. Transcript abundance data estimated in FPKM from wild‐type (wt) and zng3 mutants cultured photoheterotrophically (acetate, Ac) or phototrophically with bubbling with 5% CO2 (HC) or air (LC). [file TPJ-127-0-s003.xlsx]

## Sheet: All
Annotation			log2 fold change (mutant vs wt)						average transcript abundance (fpkm)									standard deviation transcript abundance (fpkm)									relative standard deviation transcript abundance (%)									individual transcript abundance (fpkm)
			HC		LC		Ac		wt			zng3-1			zng3-2			wt			zng3-1			zng3-2			wt			zng3-1			zng3-2			wt
gene ID (v6.1)	name	description	zng3-1	zng3-2	zng3-1	zng3-2	zng3-1	zng3-2	HC	LC	Ac	HC	LC	Ac	HC	LC	Ac	HC	LC	Ac	HC	LC	Ac	HC	LC	Ac	HC	LC	Ac	HC	LC	Ac	HC	LC	Ac	HC1	HC2	HC3	HC4	HC5	HC6	LC1	LC2	LC3	LC4	LC5	LC6	Ac1	Ac2
Cre01.g000050	RWP14	RWP-RK transcription factor	0.0697304	-0.0261516	0.074957	0.0902919	-0.0274564	-0.091355	4.19951	4.49628	4.22887	4.40747	4.73607	4.14915	4.12407	4.78668	3.96939	0.463398	0.594016	0.430402	0.344675	0.166662	0.0601572	0.333269	0.341534	0.130259	11.0346	13.2113	10.1777	7.82026	3.51901	1.44987	8.08109	7.1351	3.28158	4.16388	4.3139	4.98045	4.09608	3.54498	4.09774	3.89387	4.73464	4.56568	3.65984	5.07627	5.04739	3.89956	3.92604
Cre01.g000100	Cre01.g000100		-0.485376	-0.178818	-0.349661	-0.226627	-0.678287	-0.582959	4.1254	4.18121	4.01697	2.94682	3.28128	2.51023	3.64449	3.57339	2.6817	0.763271	0.318992	1.04921	0.47815	0.302989	0.37571	0.229797	0.841941	0.160734	18.5017	7.62918	26.1194	16.226	9.23386	14.9671	6.30532	23.5614	5.99372	4.65017	4.43363	5.01118	4.21349	3.4646	2.97932	3.77737	4.02407	4.16761	4.00609	4.62362	4.48849	4.98673	5.25176
Cre01.g000150	ZRT2	Zinc-nutrition responsive permease transporter	0.74676	1.17166	-0.407186	-0.792344	1.12684	1.38563	11.6009	19.8856	4.17136	19.4666	14.9956	9.10943	26.1335	11.4821	10.8992	5.30798	6.1735	3.1067	5.9558	4.9604	0.344631	1.02369	4.43918	1.02281	45.7548	31.045	74.4768	30.595	33.079	3.78324	3.91717	38.6619	9.38428	20.6358	14.4946	11.838	7.25421	6.86889	8.51408	21.3418	24.0409	26.1497	8.48579	20.6137	18.682	1.48393	1.46328
Cre01.g000200	Cre01.g000200	Esterase, SGNH hydrolase-type	0.69665	0.279321	0.236421	-0.0145201	1.01702	0.889864	4.4628	5.29921	4.40781	7.23302	6.24282	8.92026	5.41616	5.24614	8.16767	0.627156	0.212064	0.456519	0.513205	0.280454	0.27957	0.2006	0.72981	0.384772	14.053	4.0018	10.3571	7.09531	4.49242	3.13411	3.70373	13.9114	4.71092	4.23039	4.97334	5.48267	4.20238	3.99749	3.89053	5.30892	5.34352	5.19484	5.09421	5.16488	5.68887	3.97972	4.28761
Cre01.g000250	SNR1	Predicted SNARE-associated Golgi protein	-0.0309376	-0.0984522	-0.0723626	-0.0756338	-0.0217616	0.133858	20.5827	22.4383	19.4724	20.1461	21.3406	19.1808	19.225	21.2923	21.3655	1.1098	0.947413	0.910558	2.01047	1.88966	1.82905	0.65593	2.96081	0.746292	5.39192	4.2223	4.67616	9.97947	8.85477	9.53583	3.41186	13.9056	3.49297	19.1383	20.7046	19.7457	21.9318	20.2109	21.7652	22.8994	22.8438	22.4749	20.5598	22.6966	23.1553	19.0863	19.374
Cre01.g000300	GDP8	Glycerophosphoryl diester phosphodiesterase family protein	1.03018	0.424926	0.351578	0.514282	0.874178	0.672347	19.7578	25.1198	26.1365	40.351	32.0518	47.9072	26.5249	35.8782	41.6527	1.52533	2.10506	5.90159	0.873144	3.09313	0.988106	0.667501	8.9149	0.701109	7.72016	8.38009	22.5799	2.16387	9.6504	2.06254	2.51651	24.8477	1.68323	22.0889	20.8296	19.7965	19.0091	19.0679	17.7547	22.0734	23.9023	27.8055	27.1261	25.0845	24.7272	32.7151	32.5958
Cre01.g000350	Cre01.g000350	possible oxidoreductase	0.430771	0.0574466	0.144171	-0.194395	1.06442	0.928947	34.4244	39.1138	27.658	46.4025	43.2244	57.842	35.8228	34.183	52.6578	2.403	3.71304	6.54172	1.45584	2.07331	3.83117	0.898937	2.36081	4.31639	6.98051	9.49292	23.6521	3.13743	4.79661	6.62352	2.5094	6.90639	8.19707	33.0754	33.8542	34.2996	36.2296	31.1215	37.9661	43.6259	42.7208	37.1628	33.9958	37.0056	40.1716	22.6287	22.2108
Cre01.g000400	AXL3	Arabinose chain extension enzyme like protein 3	-0.0457469	-0.210992	0.19369	0.216834	0.199443	0.193711	6.78946	5.81898	7.31791	6.57755	6.65508	8.40282	5.86571	6.7627	8.3695	0.528874	0.537078	0.816632	0.51794	0.321779	0.495315	0.607642	0.811849	0.454203	7.78963	9.22976	11.1594	7.87436	4.83509	5.89463	10.3592	12.0048	5.42688	6.22059	6.67715	6.12863	7.3629	7.20057	7.14691	5.36686	5.08038	6.00846	6.30044	6.45935	5.69839	6.41932	6.37554
Cre01.g000450	AXL2	Arabinose chain extension enzyme like protein 2	-0.12113	0.0679504	0.107463	-0.0838086	0.0362721	0.111645	11.3496	8.94057	10.0117	10.4356	9.63196	10.2666	11.8969	8.43599	10.8173	0.258205	0.648514	1.46281	0.57311	0.751778	0.21085	1.3804	0.64378	0.764809	2.27501	7.25361	14.611	5.49189	7.80503	2.05375	11.603	7.63135	7.07026	11.5683	11.2318	11.3374	10.9533	11.6866	11.3201	9.55338	9.10536	9.65277	8.91447	8.45471	7.96272	9.32296	8.33052
Cre01.g000500	AXL5	Arabinose chain extension enzyme like protein 5	-1.05396	-0.946048	N/A	N/A	-1.42537	-0.918555	2.47654	0.25182	2.00009	1.19282	0.230187	0.744678	1.28546	0.268262	1.05812	1.4221	0.0920184	0.605033	0.0535669	0.0544585	0.0697731	0.313784	0.0230889	0.116014	57.4229	36.5414	30.2504	4.49079	23.6583	9.36956	24.4103	8.60686	10.9641	1.42015	1.36405	0.834715	3.48008	4.12041	3.63985	0.150422	0.165592	0.20932	0.377423	0.276014	0.332147	1.97559	1.27422
Cre01.g000550	Cre01.g000550	Putative nucleotide-diphospho-sugar transferase	N/A	N/A	N/A	N/A	N/A	N/A	0.438276	0.252587	0.657137	0.198855	0.161529	0.105861	0.251499	0.167334	0.199365	0.0640832	0.044376	0.306463	0.0498893	0.0398729	0.0259709	0.058449	0.0135601	0.0555448	14.6216	17.5686	46.6361	25.0883	24.6846	24.5331	23.2403	8.10358	27.8609	0.401354	0.504185	0.348497	0.430952	0.519197	0.425473	0.201825	0.19482	0.280799	0.294543	0.253872	0.289661	0.783627	0.81382
Cre01.g000600	Cre01.g000600	Predicted WD-4 repeat family protein / notchless protein, putative	0.806443	0.401654	0.346419	0.424526	0.874122	0.847868	14.6177	13.6829	15.7625	25.5649	17.3965	28.891	19.3104	18.3643	28.37	1.70817	3.85935	3.92995	1.34	0.519061	0.475923	1.06267	3.27901	3.00217	11.6856	28.2055	24.9322	5.24158	2.98371	1.6473	5.50313	17.8553	10.5822	15.4834	12.7494	12.2098	16.4211	15.3616	15.4812	11.7034	12.1419	11.8654	9.44514	19.2016	17.7402	12.8502	12.5932
Cre01.g000650	AMX2	Copper amine oxidase	1.22897	1.0804	-0.172553	-0.747177	-0.761613	-1.27795	5.34873	15.1806	15.9134	12.5374	13.4693	9.3863	11.3106	9.0441	6.56238	0.75483	5.66043	12.6648	0.509436	8.32895	0.819749	0.194431	0.983612	0.446094	14.1123	37.2874	79.5859	4.06334	61.8366	8.73346	1.71902	10.8757	6.79774	4.47939	5.45981	5.39528	5.45033	6.62388	4.68371	11.8267	12.0607	25.7267	17.5768	11.1289	12.7636	26.7844	27.0496
Cre01.g000700	ZFR1	zinc finger protein	0.0179346	-0.383605	-0.288763	-0.275456	0.0118699	-0.119237	1.57168	1.83463	1.29536	1.59134	1.50183	1.30606	1.20473	1.51575	1.1926	0.156974	0.172461	0.223703	0.0968039	0.234917	0.0942427	0.0803169	0.207401	0.037694	9.98761	9.40032	17.2696	6.08315	15.642	7.2158	6.66681	13.6831	3.16065	1.58743	1.60225	1.78261	1.58144	1.58274	1.29363	1.74563	2.08126	1.82442	1.65618	1.69597	2.00431	1.59481	1.20711
Cre01.g000750	ZFR2	zinc finger protein	-0.257215	-0.0281451	-0.146918	0.0859626	-0.449973	-0.449038	6.01591	6.33527	5.82425	5.03352	5.72188	4.26368	5.89968	6.72423	4.26645	0.193385	0.798725	1.36587	0.239996	0.366013	0.378644	0.347571	0.762261	0.254067	3.21456	12.6076	23.4514	4.76796	6.39673	8.88069	5.89136	11.336	5.955	6.1277	6.31217	6.0096	5.73399	5.95253	5.95946	6.7531	6.29677	6.71826	7.40871	5.29533	5.53946	7.34353	7.03969
Cre01.g000800	CGL136	Conserved in the Green Lineage	0.0445988	-0.061743	-0.363494	-0.450378	0.339578	0.555341	4.96772	6.33451	3.43365	5.12369	4.92368	4.34489	4.75961	4.63592	5.0458	0.626494	1.26697	1.07335	0.317306	0.811077	0.464457	0.626384	0.54839	0.403466	12.6113	20.001	31.2598	6.19292	16.473	10.6897	13.1604	11.8292	7.99607	4.95847	5.34163	5.98638	4.31968	4.38254	4.81765	7.13516	7.11043	7.6468	4.56411	4.96873	6.58181	2.42297	2.95169
Cre01.g000850	CPLD38	cytochrome b6f biogenesis protein	0.253665	-0.0567638	0.0119765	-0.339672	0.64328	0.80632	63.2606	58.601	49.1671	75.4213	59.0895	76.793	60.8199	46.3078	85.9808	3.51954	6.61078	6.62028	2.63427	2.18198	1.64406	2.19903	4.21143	5.82133	5.56355	11.281	13.4649	3.49274	3.69267	2.14089	3.61564	9.09444	6.7705	65.8932	59.4601	60.3771	63.1638	61.8973	68.7723	62.8245	64.7555	55.1423	48.0528	64.4766	56.3545	45.9332	44.7418
Cre01.g000900	CPLD20	Conserved in the Plant Lineage and Diatoms	-0.461453	-0.0555865	0.0701774	0.0491369	-0.524137	-0.507339	48.4023	47.3006	47.6368	35.1524	49.6583	33.1255	46.5728	48.9394	33.5134	1.33831	9.48623	7.02496	1.42108	10.8145	1.12808	2.40444	7.59223	1.54803	2.76497	20.0552	14.7469	4.04263	21.7779	3.40547	5.16275	15.5135	4.61914	45.74	49.0558	49.1443	49.3006	48.6734	48.4996	46.1914	44.8364	47.9348	65.3771	40.4063	39.0576	53.4337	55.7462
Cre01.g000950	MFT13	Major facilitator superfamily transporter	0.498781	-0.0664519	-0.254855	-0.373824	0.196409	0.102399	1.14175	1.33257	1.00608	1.61332	1.11679	1.1528	1.09035	1.02839	1.08008	0.226181	0.148626	0.26512	0.109345	0.160733	0.052233	0.215759	0.231323	0.212826	19.81	11.1533	26.3519	6.77766	14.3924	4.53095	19.788	22.4937	19.7047	1.03497	1.58968	1.05807	1.09065	0.958448	1.11869	1.23288	1.11886	1.55333	1.38767	1.31698	1.38571	0.779719	0.739875
Cre01.g001000	Cre01.g001000		-0.176109	-0.0904612	0.867761	0.356801	-1.2836	-0.850235	3.56911	1.91346	5.965	3.15897	3.49173	2.45024	3.35219	2.45034	3.30875	0.771927	0.945005	1.29443	0.218349	0.728878	0.252478	0.372646	0.395442	0.192089	21.628	49.3873	21.7004	6.91202	20.8744	10.3042	11.1165	16.1382	5.80548	2.93924	3.05104	2.76751	4.34532	4.59213	3.71941	1.07625	1.09362	1.10457	3.24841	2.56884	2.38906	5.49166	5.60193
Cre01.g001100	Cre01.g001100		-0.00806006	-0.0316318	0.191033	0.297702	0.204222	0.218778	53.2856	37.3672	55.2507	52.9888	42.6577	63.6523	52.13	45.9312	64.2978	2.21576	2.41199	15.5162	1.47704	3.05124	3.75775	1.32861	5.97943	2.40346	4.15827	6.45483	28.0832	2.78746	7.15284	5.90356	2.54864	13.0182	3.73801	51.228	57.3342	53.5429	53.6902	52.2549	51.6636	36.667	37.3383	33.446	40.9171	38.0021	37.8327	39.02	38.13
Cre01.g001150	Cre01.g001150		0.273156	-0.395706	-0.203707	-0.258485	0.0397563	-0.0365699	2.71067	3.2783	2.94463	3.27571	2.8466	3.0269	2.06043	2.74055	2.87092	0.3034	0.295152	0.255965	0.188015	0.133353	0.101133	0.177771	0.164851	0.192439	11.1928	9.00319	8.69262	5.73968	4.68463	3.34114	8.62788	6.01524	6.70303	2.75584	2.80677	3.24957	2.52853	2.43534	2.48799	3.31378	3.52431	3.52517	2.80825	3.03678	3.46152	2.92871	3.18948
Cre01.g001200	MAPKKK14	Mitogen-Activated Protein Kinase Kinase Kinase	-0.834145	-0.637477	-0.36677	0.0613534	-0.905601	-1.26393	8.4463	6.63737	7.37786	4.73766	5.14739	3.93838	5.42959	6.92573	3.07219	1.95194	2.43495	1.20432	0.440657	0.660308	0.312821	0.678479	2.44719	0.282086	23.11	36.6855	16.3234	9.30115	12.828	7.94289	12.4959	35.3348	9.18192	7.28394	7.01537	5.87029	9.94041	10.1615	10.4063	7.55655	7.21864	10.2072	7.13021	3.82872	3.88291	8.86693	7.77326
Cre01.g001250	Cre01.g001250		N/A	N/A	N/A	N/A	N/A	N/A	0.711294	0.291375	0.786251	0.500555	0.206041	0.425826	0.487604	0.471794	0.527917	0.220322	0.034555	0.151986	0.0860337	0.0384478	0.0387277	0.0115702	0.148541	0.115247	30.9749	11.8593	19.3305	17.1877	18.6603	9.09472	2.37286	31.4842	21.8305	0.554554	0.53323	0.461689	0.853651	0.987827	0.876814	0.328688	0.303111	0.309441	0.235078	0.264919	0.307015	0.842916	0.661279
Cre01.g001300	Cre01.g001300	ankryin repeat containing protein	-0.541362	-0.645835	-0.907533	-0.186952	-1.1796	-0.983726	3.0645	2.43818	3.02717	2.10569	1.29979	1.33642	1.95859	2.14185	1.53075	0.389912	0.300461	0.287401	0.183643	0.0832341	0.118779	0.152536	0.286883	0.0710838	12.7235	12.3231	9.49406	8.72129	6.40367	8.88788	7.78801	13.3942	4.64371	2.75725	2.62666	2.78905	3.38082	3.57496	3.25828	2.27787	2.42489	2.65712	1.96474	2.47649	2.828	3.44023	3.20388
Cre01.g001350	Cre01.g001350	ABC transporter	-0.447943	-0.364266	-0.122863	-0.0530817	-0.476837	-0.290647	3.96044	2.67227	3.9988	2.90335	2.45411	2.87335	3.07672	2.57573	3.26916	0.295691	0.229333	0.734982	0.241408	0.110515	0.105523	0.102219	0.229842	0.151153	7.46613	8.58196	18.38	8.3148	4.50324	3.67246	3.32234	8.92339	4.6236	3.7946	4.15545	3.59256	4.06184	3.76455	4.39362	2.81695	2.58193	2.51105	2.36897	2.75129	3.0034	3.15419	3.02526
Cre01.g001400	ZMP1	Zinc-metallopeptidase-like protein	-0.281457	0.0722743	0.263979	0.62604	-0.686363	-0.992687	4.73224	2.80816	13.3666	3.8935	3.372	8.30625	4.97535	4.3339	6.71726	0.679964	0.624083	7.47806	0.34187	0.559121	0.491097	0.49756	0.520909	0.299896	14.3687	22.2239	55.9459	8.78053	16.5813	5.91238	10.0005	12.0194	4.46456	5.22794	4.05388	4.22195	4.7871	5.8059	4.29668	2.34281	2.38795	2.39355	3.96452	3.01209	2.74805	20.9109	20.8048
Cre01.g001450	Cre01.g001450	Predicted protein	-0.378347	-0.0608041	0.53536	0.141348	-1.261	-0.906443	10.4675	6.96626	12.8408	8.05286	10.0962	5.35789	10.0355	7.68333	6.85058	1.42988	2.02928	6.30001	0.275635	0.544795	0.412297	0.880425	0.89013	0.165573	13.6601	29.1302	49.0623	3.42282	5.39603	7.69513	8.77308	11.5852	2.41692	9.92045	9.38019	8.64827	10.7134	12.4077	11.7351	4.90147	5.1365	5.77531	10.0009	8.34393	7.63942	16.4451	17.6314
Cre01.g001501	OPR1	psaA mRNA trans-splicing factor of subcomplex I	0.354331	0.0629435	-0.0313536	0.548967	-0.257861	-0.00518549	1.25335	1.21925	1.42657	1.60227	1.19304	1.19308	1.30924	1.78381	1.42145	0.233779	0.304041	0.190718	0.156983	0.0461262	0.178143	0.154476	0.213842	0.0824816	18.6523	24.9367	13.369	9.79754	3.86628	14.9313	11.7989	11.988	5.80262	1.61702	1.34566	1.26287	1.2745	0.927783	1.09225	1.22622	1.3927	1.31173	0.63194	1.2557	1.4972	1.51584	1.4973
Cre01.g001550	TIF3	Chloroplast translation initiation factor 3	0.137232	-0.079503	0.025484	-0.110657	0.24685	0.288448	46.6515	41.2488	36.2244	51.307	41.9839	42.9843	44.1502	38.2032	44.2418	2.28766	5.43409	2.98282	2.9194	1.89079	1.93993	1.26027	2.44242	1.25029	4.90371	13.1739	8.23429	5.69007	4.50362	4.51311	2.8545	6.39324	2.82603	47.8184	43.2939	44.3034	47.9049	47.5694	49.0189	39.923	39.4657	40.3883	33.1343	46.043	48.5385	38.7086	41.1185
Cre01.g001600	Cre01.g001600	Predicted protein containing BTB/POZ fold domain (involved in protein binding)	-0.033116	0.246888	0.115307	0.754453	-0.520131	-0.636396	6.38762	9.11372	6.13312	6.24267	9.87203	4.27668	7.57984	15.3748	3.94555	0.543944	3.60348	0.826319	0.412252	3.66474	0.500408	0.229946	2.33546	0.197735	8.51559	39.5391	13.4731	6.60378	37.1225	11.7009	3.03365	15.1902	5.01159	5.63374	6.42569	6.61238	6.69756	7.08917	5.8672	8.21591	8.30795	11.2066	15.1806	5.03656	6.7347	6.3212	7.19596
Cre01.g001650	Cre01.g001650	Predicted ankryin-repeat containing protein	-0.133893	-0.0722446	0.126389	-0.323256	N/A	N/A	1.06525	1.07731	0.776301	0.970833	1.17594	0.964124	1.01322	0.861054	0.898453	0.147267	0.0488042	0.13214	0.0923362	0.298508	0.166884	0.247791	0.326578	0.133005	13.8247	4.5302	17.0218	9.51103	25.3845	17.3094	24.4558	37.9278	14.8038	1.22718	0.933136	1.2542	0.939664	1.08553	0.951771	1.06893	1.08657	1.08714	1.00014	1.06874	1.15233	0.930571	0.909479
Cre01.g001657	DAB1	Dynein Assembly Blocked 1	-0.137607	-0.0241325	0.129531	-0.100195	-0.339035	-0.235342	3.06603	2.67938	2.95295	2.7871	2.93107	2.33452	3.01517	2.49961	2.50849	0.343734	0.825679	0.510924	0.227909	0.130904	0.378568	0.224531	0.0683617	0.120011	11.2111	30.8161	17.3021	8.17729	4.46607	16.2161	7.44673	2.7349	4.78419	3.11322	2.48445	2.85782	3.20491	3.42002	3.31574	2.65214	2.13036	2.42214	4.31664	2.14196	2.41301	2.99779	3.48542
Cre01.g001664	Cre01.g001664		0.0012362	-0.212855	-0.45261	-0.306047	0.134228	0.306451	4.06735	3.79026	3.54684	4.07083	2.76962	3.89268	3.50942	3.06577	4.38625	0.80468	1.27975	1.50763	0.61605	0.46118	0.493656	0.64249	0.734684	0.10196	19.7839	33.7641	42.5062	15.1333	16.6514	12.6816	18.3076	23.9641	2.32455	5.22196	4.82558	3.5346	4.02664	3.12651	3.66879	4.12143	3.46346	2.40597	2.37742	4.90372	5.46958	2.24359	2.20476
Cre01.g001678	Cre01.g001678		-0.0999723	-0.0825546	-0.0836116	0.280737	-0.0410183	-0.203435	9.96292	11.5692	9.85826	9.29591	10.9177	9.58192	9.40882	14.0544	8.56171	0.701498	0.794357	0.940681	0.524599	0.460618	0.27972	0.18381	0.994364	0.121844	7.04109	6.86616	9.54206	5.64333	4.21899	2.91924	1.95359	7.07511	1.42313	10.6319	10.323	10.7428	9.16389	9.70966	9.20628	11.6108	12.2703	11.9405	12.1465	10.107	11.3399	10.567	11.2126
Cre01.g001700	Cre01.g001700		0.273897	0.569963	0.277059	0.885694	0.473609	0.207354	7.79877	9.80992	7.169	9.42925	11.8869	9.95472	11.5772	18.1253	8.27711	0.657835	1.31714	1.04181	0.188375	2.23125	0.346316	0.711804	1.86779	0.285069	8.43511	13.4266	14.5321	1.99777	18.7706	3.47891	6.14834	10.3048	3.44406	8.05453	7.9571	8.71208	7.34712	7.93172	6.79008	9.32272	9.52972	10.9813	11.6073	7.89294	9.52554	8.05534	8.129
Cre01.g001750	TIG1	chloroplast trigger factor	0.28001	0.0870326	0.307818	0.253972	0.523902	0.503338	85.0522	63.7049	73.8226	103.271	78.8561	106.145	90.341	75.9672	104.643	11.234	10.6082	15.7452	2.43042	5.5343	3.6029	4.36039	3.90243	6.09998	13.2084	16.652	21.3284	2.35344	7.01823	3.39431	4.82659	5.137	5.82934	86.6737	74.0567	69.2577	92.5629	89.1007	98.6616	62.6379	63.4136	51.4637	52.9713	76.2787	75.4643	61.8404	63.0032
Cre01.g001800	FAP403	Flagellar Associated Protein 403	0.0238629	0.128928	0.0932583	0.103534	-0.151579	-0.261476	30.9569	32.0998	32.9787	31.4732	34.2433	29.6895	33.8508	34.488	27.5119	1.72659	3.79445	7.46697	0.480745	0.910683	0.557865	1.14682	1.89181	0.945399	5.57739	11.8208	22.6418	1.52747	2.65945	1.87899	3.38786	5.48541	3.43632	30.0799	29.6331	28.8642	33.494	31.7228	31.9474	29.8165	29.9911	28.692	38.9292	33.9274	31.2423	39.997	41.4006
Cre01.g001950	Cre01.g001950	Predicted protein with 3-phosphoshikimate1-carboxyvinyltransferase core domain	0.360905	0.195251	0.0388234	-0.0122812	0.129608	0.25646	10.115	14.373	12.5131	12.99	14.765	13.6893	11.5809	14.2512	14.9475	0.584491	1.10972	1.58975	0.118816	2.34962	0.908042	1.20474	0.347522	0.0881845	5.77846	7.72088	12.7047	0.91467	15.9134	6.63323	10.4028	2.43855	0.589963	10.0244	10.1883	10.6058	10.3565	9.0026	10.5124	13.777	13.6464	15.0965	12.9376	14.8331	15.9474	13.9413	14.2657
Cre01.g001983	Cre01.g001983	C2-domain containing protein	0.225969	0.102053	4.45272e-05	-0.338595	0.458807	0.452004	88.3407	97.1995	135.493	103.32	97.2025	186.223	94.816	76.8665	185.347	4.46431	10.9494	12.8932	2.37149	6.71492	3.16345	8.47895	6.03786	6.37716	5.05351	11.2649	9.51573	2.29529	6.90817	1.69875	8.94252	7.855	3.44067	88.3661	83.4639	83.8401	89.7697	88.972	95.6325	109.874	110.507	97.0443	91.5865	90.6908	83.4946	150.432	153.314
Cre01.g002050	APT1	Acid phosphatase	0.347173	0.0187618	-0.131715	-0.0705554	0.45628	0.492756	11.6938	12.999	18.6513	14.8752	11.8648	25.5895	11.8468	12.3786	26.2448	0.654213	2.15644	2.57471	0.928913	1.67949	0.491778	1.92353	3.04879	0.612519	5.59455	16.5893	13.8045	6.2447	14.1553	1.92179	16.2367	24.6296	2.33387	12.2609	11.0395	11.7386	11.6581	10.9009	12.5646	15.164	15.0779	13.3748	9.32015	12.2791	12.7781	17.1635	17.3063
Cre01.g002100	Cre01.g002100		0.148838	0.0457278	-0.169402	0.282447	0.362359	0.448378	7.05058	7.86407	7.18826	7.81681	6.99282	9.24069	7.27763	9.56472	9.80841	1.24436	1.36806	2.78397	0.310789	1.70161	0.319364	0.777614	1.3991	0.535862	17.649	17.3963	38.7294	3.97591	24.3337	3.45606	10.685	14.6277	5.46329	8.0404	8.0991	8.38346	5.74063	5.86831	6.17157	8.66889	9.77314	7.06997	5.76928	7.82597	8.07714	4.61067	4.6731
Cre01.g002150	Cre01.g002150		-0.303714	0.0826672	0.727959	0.309226	-1.37471	-0.900609	11.8055	7.38653	17.6168	9.56435	12.2343	6.79358	12.5017	9.15223	9.43665	2.25484	2.89679	5.95267	0.567966	0.310294	0.727849	1.41437	0.633139	0.441045	19.1	39.2173	33.7896	5.93836	2.53627	10.7138	11.3135	6.91786	4.67374	10.4228	10.3631	8.82541	13.1104	14.6557	13.4553	4.90345	4.3244	5.18977	10.9545	9.20203	9.74504	20.0947	19.6409
Cre01.g002200	RPB6	Subunit of DNA-directed RNA polymerase	0.353109	0.157196	0.0941727	0.0568333	0.518139	0.774502	89.0037	73.9301	80.5312	113.685	78.9169	115.329	99.2496	76.9006	137.757	8.31722	16.5046	17.6781	3.06425	18.94	3.61864	17.832	16.1141	12.1827	9.3448	22.3246	21.9519	2.69538	23.9999	3.13765	17.9669	20.9544	8.84362	95.6143	74.7796	84.3858	92.8362	96.9828	89.4235	54.4283	66.2093	61.8391	74.8231	88.8382	97.4427	44.7204	83.351
Cre01.g002201	Cre01.g002201		0.304788	-0.198815	-0.206465	0.0166785	0.428924	0.348554	2.99661	2.80537	2.37133	3.70152	2.43129	3.19235	2.61084	2.83799	3.01938	0.264824	0.705455	0.759384	0.310481	0.192819	0.234271	0.157783	0.214488	0.23166	8.83746	25.1466	32.0236	8.38793	7.93073	7.33852	6.04336	7.55775	7.67246	2.91704	2.79892	3.39023	3.25337	2.7241	2.896	2.74962	2.72143	2.52459	1.75128	3.85974	3.22554	1.60292	1.63649
Cre01.g002227	Cre01.g002227		0.260637	0.145279	-0.262128	0.257731	0.123393	0.172643	6.22979	6.24187	5.15877	7.46334	5.20483	5.61942	6.88981	7.46276	5.81456	0.390194	0.616025	0.527158	0.21392	0.428742	0.664065	0.694435	0.716488	0.37272	6.26335	9.86924	10.2187	2.86628	8.23739	11.8173	10.0792	9.60084	6.41012	6.24642	6.3701	5.59201	5.97792	6.5598	6.63251	6.55894	6.61317	5.4018	5.49917	6.65965	6.7185	5.04857	4.51311
Cre01.g002250	Cre01.g002250	Histone acetyltransferase	-0.379147	-0.453146	-0.43604	-1.00001	0.285127	0.430012	47.7034	48.4612	30.5859	36.6787	35.8206	37.2695	34.8448	24.2305	41.2067	6.11497	11.255	7.70095	2.30905	6.03549	1.51668	1.14978	2.72741	3.6886	12.8187	23.2247	25.1781	6.29533	16.8492	4.0695	3.2997	11.2561	8.95146	52.0493	52.4211	54.3973	44.6777	39.013	43.6618	42.0721	45.4143	46.8679	33.6688	65.1494	57.5945	35.3684	42.7595
Cre01.g002300	CYN19-2	Cyclophilin 19-2	0.0499782	0.245816	0.134167	0.0234785	0.446252	0.6468	1565.66	1352.96	1721.4	1620.85	1484.82	2345.4	1856.5	1375.16	2695.18	114.897	114.084	813.051	131.38	55.9659	138.357	190.701	269.866	233.766	7.33855	8.43212	47.2319	8.10562	3.76919	5.89906	10.2721	19.6243	8.67347	1491.15	1429.49	1472.15	1642.53	1706	1652.63	1293.87	1253	1249.45	1538.9	1432.31	1350.26	860.288	895.291
Cre01.g002350	Cre01.g002350		0.0835728	0.17799	0.00809128	0.194601	0.382167	0.226614	17.2295	16.7787	17.4456	18.2571	16.873	22.7368	19.4919	19.2016	20.4129	0.841384	0.983371	5.73978	0.319866	1.41186	0.514147	1.40259	2.46102	0.754793	4.88339	5.86084	32.901	1.75201	8.36752	2.2613	7.19579	12.8167	3.69764	16.6525	17.6894	17.935	18.2707	16.2077	16.6218	17.4583	17.3191	17.2398	17.4527	16.167	15.0351	11.8026	11.6811
Cre01.g002400	TGL1	Triacylglycerol lipase	-0.0596039	-0.196852	-0.223984	-0.200559	0.615648	0.672663	17.8245	16.1706	15.3357	17.1031	13.8452	23.4981	15.551	14.0719	24.4454	2.09269	2.51587	7.02026	1.0308	0.509155	1.49201	1.66323	2.41756	0.776944	11.7406	15.5583	45.7771	6.02698	3.67748	6.34948	10.6953	17.1801	3.17829	17.5879	19.9535	20.5321	17.2769	14.9422	16.6542	19.0964	19.3899	15.8015	13.4805	14.0847	15.1706	9.98337	9.28723
Cre01.g002500	COP2	Chlamyopsin 2/1	-0.302843	-0.0251045	0.0497523	-0.221046	-0.314456	-0.0943612	1464.3	964.042	1307.21	1187.04	997.868	1051.2	1439.04	827.094	1224.44	296.101	143.178	221.439	22.956	84.5434	69.105	139.232	90.2023	65.3439	20.2213	14.8518	16.9399	1.93389	8.4724	6.57395	9.67531	10.9059	5.33662	1551.03	1107.27	1070.29	1679.16	1711.11	1666.94	837.276	838.502	831.505	1092.32	1135.54	1049.11	1493.56	1608.92
Cre01.g002550	FAP335	Kinase-like Flagellar Associated Protein 335	-0.192275	0.181593	-0.0354663	0.107558	-0.411581	-0.630888	30.0199	35.6715	34.0181	26.2742	34.8052	25.5748	34.0467	38.4325	21.9682	2.80567	5.604	8.63439	0.665153	4.29675	1.74758	1.37228	3.1918	1.47084	9.34601	15.71	25.3818	2.53158	12.3451	6.83322	4.03059	8.30493	6.69534	28.2226	26.7862	27.9046	30.7401	33.1122	33.354	35.6451	36.4326	37.8558	44.6562	29.9395	29.4996	42.1606	42.4153
Cre01.g002600	Cre01.g002600		N/A	N/A	N/A	N/A	N/A	N/A	0.149536	0.147525	0.157678	0.158943	0.13617	0.0333246	0.288551	0.137686	0.0871398	0.0821241	0.0476209	0.110772	0.0363427	0.0843909	0.0577198	0.0817641	0.0298513	0.0347748	54.9191	32.2798	70.2522	22.8653	61.9745	173.205	28.3361	21.6807	39.9068	0.11163	0.102907	0.0380119	0.210009	0.168219	0.266442	0.185197	0.156901	0.200718	0.141138	0.0648411	0.136357	0.317479	0.129925
Cre01.g002650	Cre01.g002650		N/A	N/A	N/A	N/A	N/A	N/A	0	0	0	0	0	0	0	0	0	0	0	0	0	0	0	0	0	0	N/A	N/A	N/A	N/A	N/A	N/A	N/A	N/A	N/A	0	0	0	0	0	0	0	0	0	0	0	0	0	0
Cre01.g002700	Cre01.g002700		-0.019155	-0.126495	0.0415489	0.24695	-0.00679211	0.0728828	5.64654	5.51317	5.06224	5.57207	5.67426	5.03846	5.17254	6.54246	5.32455	0.587148	0.567891	0.336393	0.1098	0.0304652	0.163059	0.355554	0.254744	0.406374	10.3984	10.3006	6.64513	1.97055	0.536902	3.23627	6.87389	3.89371	7.63209	4.98541	5.89774	6.48821	4.95322	5.78738	5.76729	5.66937	5.44279	6.25744	5.85226	4.58891	5.26828	4.94577	4.99054
Cre01.g002750	Cre01.g002750		N/A	N/A	-0.210945	0.448938	N/A	N/A	0.893734	1.60703	0.878255	0.608733	1.38843	0.845414	1.42603	2.19366	0.801533	0.0744026	0.185881	0.278091	0.0934733	0.224607	0.0312531	0.162243	0.148029	0.0846632	8.32492	11.5667	31.664	15.3554	16.177	3.69679	11.3773	6.74806	10.5627	0.953189	0.919189	0.974765	0.839407	0.900173	0.775679	1.6184	1.6635	1.80929	1.77997	1.36988	1.40116	1.0504	1.10001
Cre01.g002787	SRR24A	Scavenger receptor cysteine-rich protein	-0.46214	-0.306895	-0.237037	0.163221	-0.721513	-0.702563	2.21908	2.55714	2.22691	1.61085	2.1697	1.35053	1.79386	2.86344	1.36839	0.124244	0.166672	0.454908	0.0969656	0.0920177	0.168864	0.118085	0.403073	0.122771	5.59887	6.51791	20.4278	6.01952	4.24104	12.5035	6.58274	14.0765	8.97195	2.17598	2.31121	2.14428	2.33747	2.31931	2.02626	2.53717	2.36771	2.66142	2.77025	2.36085	2.64543	2.75098	2.22314
Cre01.g002900	Cre01.g002900		-0.89567	0.774371	0.603289	0.131266	-1.00371	-1.26567	18.7116	11.3931	16.8952	10.0575	17.3082	8.42591	32.0052	12.4784	7.02683	10.5356	13.2255	16.2849	3.72399	10.0343	4.34542	2.28745	11.0537	6.7993	56.3053	116.083	96.3875	37.0271	57.9743	51.5721	7.14712	88.5831	96.762	11.3653	10.7979	11.3039	19.2963	38.1005	21.4059	9.33403	3.26056	11.9552	36.9559	6.85302	0	40.8625	34.3617
Cre01.g002950	Cre01.g002950		0.0611242	-0.0102059	0.0349859	0.199917	-0.185242	-0.1728	9.8533	9.25408	9.54448	10.2797	9.48124	8.39438	9.78384	10.6295	8.46709	0.821458	1.22545	0.382416	0.0224407	0.60343	0.114525	0.301478	0.535441	0.216822	8.33688	13.2423	4.00667	0.2183	6.36446	1.3643	3.08139	5.03729	2.56077	8.51408	9.20741	10.3369	10.0548	10.3553	10.6513	9.53484	10.6202	10.6201	8.86708	7.71748	8.16477	9.95854	9.74223
Cre01.g003000	Cre01.g003000		-0.206401	0.24795	-0.126254	0.2891	-0.329509	0.110699	2.84019	3.31944	3.36355	2.46159	3.04129	2.67674	3.37278	4.05595	3.6318	0.901429	0.944435	1.05958	0.538247	0.22796	0.587212	0.394711	0.673413	0.216651	31.7383	28.4517	31.5017	21.8659	7.49549	21.9376	11.7028	16.6031	5.96539	1.95679	2.22514	1.92585	3.76696	3.81245	3.35398	2.50522	2.61241	2.60406	4.85774	3.37281	3.96439	2.25375	2.26524
Cre01.g003050	SEC8	Component of the Exocyst Complex	0.0059124	-0.102363	0.0959883	0.166819	-0.10654	-0.039511	2.02602	1.77694	2.59525	2.03434	1.89918	2.41051	1.88725	1.99475	2.52514	0.172565	0.287996	0.273006	0.11397	0.178476	0.191624	0.200439	0.309781	0.0668567	8.51744	16.2074	10.5194	5.60231	9.39754	7.94953	10.6207	15.5298	2.64764	1.94399	1.96254	2.16663	2.24668	2.07045	1.76583	1.65229	1.42056	1.80153	1.62169	1.909	2.25654	2.73932	2.84
Cre01.g003100	Cre01.g003100		N/A	N/A	N/A	N/A	N/A	N/A	0.143633	0.178009	0.240669	0.148756	0.200332	0.194078	0.130269	0.151286	0.308374	0.0480699	0.0368008	0.0730094	0.0229655	0.0326596	0.0775968	0.0862665	0.0596889	0.0633366	33.4673	20.6735	30.336	15.4384	16.3028	39.9823	66.2221	39.4544	20.5389	0.0581391	0.124995	0.178401	0.140506	0.174821	0.184933	0.176866	0.163402	0.164123	0.220151	0.219242	0.12427	0.165287	0.202359
Cre01.g003150	Cre01.g003150	protein of unknown function	0.0635096	-0.115265	-0.338387	-0.488886	0.26609	0.453754	7.04358	8.55487	7.02656	7.36057	6.76626	8.44975	6.50272	6.09599	9.62357	0.94019	1.67225	2.15521	0.610766	1.56866	0.379276	0.489727	0.364867	0.333741	13.3482	19.5473	30.6724	8.2978	23.1835	4.4886	7.53112	5.98536	3.46795	7.63157	7.97158	8.03969	5.99026	6.16073	6.46762	9.41047	9.50817	8.29416	5.28717	9.65656	9.17269	5.23563	5.5096
Cre01.g003200	Cre01.g003200		-0.266355	0.0133318	-0.0248434	-0.145435	-0.513499	-0.499592	7.4724	6.68708	6.27555	6.21268	6.57291	4.39616	7.54177	6.04583	4.43874	1.05284	0.847564	2.27088	0.28456	0.768328	0.412344	0.509	0.548982	0.337966	14.0898	12.6746	36.1862	4.58031	11.6893	9.37964	6.74909	9.08033	7.614	7.40243	8.16561	9.13473	7.30695	6.31545	6.50922	6.57641	6.22421	5.92217	6.01213	7.30791	8.07965	7.81672	9.03138
Cre01.g003250	Cre01.g003250	Probable transposon-derived protein of Chlamydomonas-Specific family B	N/A	N/A	N/A	N/A	N/A	N/A	0.591213	0.591849	0.630688	0.569318	0.613	0.594693	0.711467	0.619672	0.332235	0.183464	0.122189	0.318574	0.183876	0.180121	0.242095	0.208686	0.0633456	0.0711002	31.0317	20.6454	50.5121	32.2975	29.3835	40.7092	29.3318	10.2224	21.4006	0.85931	0.445793	0.548002	0.780055	0.486629	0.42749	0.668134	0.634205	0.662744	0.489665	0.702697	0.39365	0.865845	0.940389
Cre01.g003300	Cre01.g003300		N/A	N/A	N/A	N/A	N/A	N/A	0.00441563	0.0171383	0.00975633	0	0	0	0	0.0600227	0	0.010816	0.0208175	0.023898	0	0	0	0	0.0569725	0	244.949	121.468	244.949	N/A	N/A	N/A	N/A	94.9183	N/A	0	0	0	0.0264938	0	0	0.0272645	0	0.0506427	0.0249225	0	0	0	0
Cre01.g003376	Cre01.g003376		0.72642	-0.179734	-0.256705	-0.0399987	1.09251	1.04262	7.1039	7.28351	6.46947	11.7536	6.09628	13.7958	6.27179	7.08435	13.3269	1.08909	3.61125	2.71122	0.78673	0.485507	0.73795	0.868961	1.09588	0.410487	15.3309	49.5812	41.9079	6.69353	7.96399	5.34908	13.8551	15.4691	3.08015	7.15274	8.29519	8.38815	6.63372	5.56261	6.59098	7.21566	7.12321	4.35863	2.37879	11.5364	11.0884	3.86839	4.10694
Cre01.g003450	Cre01.g003450		-0.114811	-0.257049	-0.152911	0.134267	-0.127383	-0.00450458	5.44299	5.35776	5.08158	5.02662	4.81895	4.65214	4.55468	5.88033	5.06574	0.320915	0.951899	0.577473	0.747647	0.210867	0.40516	0.688538	0.110965	0.19153	5.89594	17.7667	11.3641	14.8738	4.37578	8.70912	15.1171	1.88705	3.78089	5.73489	5.75216	5.63538	5.3843	4.96667	5.18453	5.30922	5.37279	5.68299	3.57772	5.83161	6.37222	4.58509	4.38842
Cre01.g003463	Cre01.g003463		-0.282586	-0.148615	0.371858	0.147477	-0.713173	-0.439769	13.3183	9.26337	13.7473	10.9492	11.987	8.38556	12.0147	10.2604	10.1353	2.81705	1.73688	2.17756	0.398375	0.211613	0.403642	0.518479	0.898748	0.312652	21.1517	18.75	15.8399	3.63839	1.76536	4.81353	4.31538	8.7594	3.0848	10.9206	10.9992	10.3574	16.0248	16.0305	15.5774	8.23339	7.14553	7.82178	10.8609	11.2239	10.2947	12.9339	11.7176
Cre01.g003475	Cre01.g003475		-3.43671	-3.51553	-1.25704	-1.43825	N/A	N/A	4.93196	1.44733	0.351931	0.455478	0.605562	0.5511	0.431262	0.534085	0.49127	6.3353	0.166399	0.184175	0.077351	0.0691364	0.0367568	0.0500438	0.167745	0.0629355	128.454	11.497	52.3327	16.9824	11.4169	6.66971	11.604	31.4078	12.8108	1.37951	11.2791	14.6898	0.811522	0.839771	0.592077	1.47151	1.5509	1.58488	1.31038	1.18163	1.58466	0.249022	0.133435
Cre01.g003487	Cre01.g003487		-0.0700977	-0.134691	-0.0472159	-0.0308502	-0.0132964	0.0618958	8.08823	7.21276	7.28069	7.70463	6.98053	7.21389	7.36728	7.06016	7.59985	0.311228	0.987074	0.710255	0.74747	0.222932	0.255113	0.11611	0.581033	0.173869	3.84792	13.6851	9.75533	9.70156	3.19363	3.53641	1.57602	8.22974	2.2878	8.60705	7.78589	8.27171	7.96943	8.08261	7.81269	7.32769	5.39552	6.87045	7.74922	7.88392	8.04977	7.08937	7.59171
Cre01.g003500	MSH2	DNA mismatch repair protein, MutS homolog	-0.203062	-0.266204	-0.166934	0.00502751	-0.450504	-0.389194	4.06988	4.23341	3.63121	3.53553	3.77084	2.65727	3.38413	4.24819	2.77263	0.341585	0.852389	0.303746	0.14465	0.351249	0.115254	0.431902	0.418594	0.0780232	8.39299	20.1348	8.36489	4.09133	9.31487	4.33732	12.7626	9.85346	2.81405	3.77928	3.92943	4.60237	4.38165	3.94427	3.7823	3.94007	4.2819	5.05506	5.39218	3.26441	3.46685	3.60033	3.50078
Cre01.g003516	Cre01.g003516		-0.266043	0.174731	0.242118	-0.151722	-0.436212	-0.219658	9.61429	11.302	10.3187	7.99522	13.3672	7.6263	10.8522	10.1738	8.86142	1.32148	1.01419	3.31831	0.344603	1.28657	0.312331	0.360636	4.21702	0.740142	13.7449	8.97351	32.1581	4.31012	9.62486	4.09545	3.32317	41.4499	8.35241	8.30138	8.63498	9.12167	9.6043	10.0369	11.9865	10.9785	10.9701	11.2643	13.1776	11.3063	10.1151	12.9263	14.0267
Cre01.g003524	Cre01.g003524		-0.535253	0.0346683	-0.143315	-0.526059	-0.64718	-0.840602	20.7897	20.8468	19.5074	14.3457	18.8754	12.456	21.2954	14.477	10.8932	0.818823	4.08477	8.11606	0.8458	2.12282	0.228416	0.544222	1.61081	0.178442	3.93859	19.5943	41.6049	5.89584	11.2465	1.83378	2.55559	11.1267	1.63811	21.1948	20.6645	19.95	20.0749	20.6708	22.1834	22.4918	20.4404	19.8484	27.8714	18.5972	15.8315	27.5053	27.5368
Cre01.g003550	Cre01.g003550		0.238546	-0.170001	-0.341988	-0.484455	0.28097	0.585251	14.9192	21.5872	11.9394	17.6017	17.0313	14.5065	13.2608	15.4298	17.9126	2.58257	5.05644	1.14691	1.61695	3.2572	1.36358	0.931931	1.40939	1.62287	17.3104	23.4233	9.60614	9.18634	19.1248	9.39983	7.02772	9.1342	9.05993	14.2041	16.8973	19.1022	13.0888	12.234	13.9887	20.0008	22.8092	20.9032	12.9414	25.5333	27.3351	10.474	10.6023
Cre01.g003650	Cre01.g003650		0.662367	0.428354	0.327361	0.683659	0.67217	0.677281	15.511	18.9247	16.8166	24.5489	23.7451	26.7968	20.8731	30.397	26.8919	0.790091	3.35777	1.84042	1.01837	2.3381	1.42357	0.537646	0.914095	0.163655	5.09374	17.7428	10.944	4.14831	9.84666	5.31246	2.57578	3.00719	0.608565	15.5315	16.441	16.2919	15.5188	14.9001	14.3828	20.4588	20.7294	22.6175	20.2666	14.3723	15.1036	14.2192	15.4214
Cre01.g003700	Cre01.g003700		-0.269305	-0.282667	0.0532923	-0.0750221	-0.431275	-0.380942	2.2245	1.83173	2.20028	1.84571	1.90066	1.63174	1.8287	1.73891	1.68967	0.220343	0.24841	0.349188	0.135648	0.0103853	0.158746	0.0843072	0.132165	0.0531698	9.90527	13.5615	15.8702	7.34938	0.546405	9.72861	4.61023	7.60045	3.14675	2.08224	1.95362	2.0521	2.46954	2.4212	2.36832	1.82954	1.98898	1.45479	1.62104	2.09143	2.00461	2.37958	2.21533
Cre01.g003751	Cre01.g003751		-0.572308	-0.577651	-1.11881	-1.71914	-0.82364	-0.530957	2.94701	1.20568	1.61388	1.98198	0.555182	0.911864	1.97466	0.3662	1.11696	0.135853	0.141068	0.156502	0.204527	0.0623435	0.13939	0.0267263	0.068851	0.0686995	4.60986	11.7003	9.69729	10.3193	11.2294	15.2863	1.35346	18.8015	6.15059	2.92556	2.86201	2.94723	2.83666	3.21177	2.89884	1.02164	1.04783	1.19982	1.30816	1.3355	1.32111	1.87183	1.73039
Cre01.g003800	Cre01.g003800	MAP kinase kinase kinase	-0.151186	-0.115989	-0.133374	0.508288	-0.474474	-0.702291	13.9329	11.3171	14.9881	12.5467	10.3178	10.7873	12.8565	16.097	9.2116	1.59634	2.01734	2.92958	0.260663	0.946827	0.853788	0.422431	0.543323	0.279275	11.4574	17.8256	19.5461	2.07755	9.17667	7.91472	3.28573	3.37531	3.03177	13.5725	12.3055	11.8379	15.1827	15.3476	15.3509	11.5643	11.7877	11.7042	7.37378	12.3253	13.1473	19.3065	17.4592
Cre01.g003850	CYP747A1	Cytochrome P450, CYP197 superfamily	-0.629648	-0.292047	-0.30271	0.201888	-0.203067	-0.151184	11.1746	23.3045	6.86931	7.22256	18.8936	5.96739	9.12681	26.8049	6.18589	1.63423	2.77269	3.18535	0.745057	2.99872	0.42886	0.639868	5.97522	0.782833	14.6245	11.8976	46.3708	10.3157	15.8716	7.18674	7.01086	22.2915	12.6551	8.35878	12.6222	12.836	11.3321	10.4789	11.4199	22.9645	22.3754	22.1695	21.0232	22.4858	28.8088	3.64667	4.01562
Cre01.g003950	Cre01.g003950		-0.346899	0.599965	-0.965055	-1.09832	-0.480726	0.214763	2.45698	94.501	1.00774	1.93186	48.409	0.722164	3.724	44.1376	1.1695	1.03473	17.4012	0.345838	0.0266645	26.2592	0.0131893	0.496097	18.6906	0.113001	42.1137	18.4138	34.3181	1.38025	54.2445	1.82635	13.3216	42.3461	9.66232	2.03239	1.7698	1.80688	2.30342	2.31467	4.51473	94.6728	93.0878	94.6731	64.5332	101.888	118.151	1.52091	1.23398
Cre01.g004000	Cre01.g004000		-0.24869	0.0494582	0.090497	0.173977	-0.522438	-0.441809	35.7737	30.5599	32.7913	30.1093	32.5382	22.8291	37.0213	34.4765	24.1413	2.84437	5.59094	12.0689	1.18674	3.91443	2.52478	2.74323	1.99976	1.50268	7.95101	18.2951	36.8051	3.94146	12.0302	11.0594	7.40986	5.80035	6.2245	35.2168	33.0984	32.1214	39.2087	36.5242	38.4724	26.1864	24.6506	31.2355	40.6415	30.4603	30.1848	43.265	44.6499
Cre01.g004124	Cre01.g004124		0.410297	0.475875	0.980741	1.03657	0.221347	0.352099	3.07691	2.37003	11.1169	4.08909	4.67721	12.9603	4.27925	4.86176	14.1898	0.35422	0.628002	1.99945	0.380223	2.04421	0.538598	0.238446	0.652647	1.07972	11.5122	26.4976	17.9857	9.29847	43.7058	4.15575	5.57213	13.4241	7.60913	2.9647	2.60255	2.77857	3.31467	3.5324	3.26859	2.17766	2.35177	2.35411	3.57608	1.87385	1.88672	10.1043	8.36402
Cre01.g004157	Cre01.g004157		0.278645	1.02221	-0.112472	0.678764	-0.43597	-0.111261	1.71128	3.96648	5.04474	2.07588	3.669	3.72906	3.47566	6.34942	4.67031	0.297586	0.801461	3.29808	0.107791	0.261114	0.0642234	0.521113	0.691429	0.20771	17.3897	20.2058	65.3766	5.19253	7.11676	1.72224	14.9932	10.8896	4.44746	1.31304	1.69823	1.45024	2.01333	2.06389	1.72895	3.7721	4.39599	4.92923	4.59375	3.09594	3.01189	2.25443	1.97407
Cre01.g004200	Cre01.g004200		-0.0604632	0.171264	0.0635964	0.178919	-0.398111	-0.506587	3.83152	4.05312	3.87	3.67426	4.23579	2.93675	4.31446	4.58828	2.72403	0.264048	0.81953	0.934554	0.107732	0.780914	0.232695	0.488855	0.339288	0.288808	6.89148	20.2197	24.1487	2.93209	18.4361	7.92354	11.3306	7.39466	10.6022	4.10505	4.07838	3.49438	3.55472	3.97366	3.78291	4.50552	4.45464	3.84568	5.20558	3.1926	3.11473	4.93861	4.24456
Cre01.g004250	DLT3	Flagellar inner arm dynein light chain, Tctex1	-0.0259098	0.471667	0.246492	-0.0667069	-0.471272	-0.479687	75.0303	67.8853	79.5484	73.6948	80.5337	57.3805	104.045	64.8179	57.0468	12.6947	18.675	21.2615	4.35596	13.7821	3.76952	17.6415	6.00147	0.847226	16.9195	27.5096	26.7278	5.91081	17.1135	6.56934	16.9556	9.25896	1.48514	87.5277	76.3431	52.4605	77.2886	85.7724	70.7895	61.9251	51.2871	73.19	101.824	67.0788	52.007	103.174	98.0618
Cre01.g004300	ASN1	Asparagine synthase	0.956356	0.36071	0.125163	-0.145248	1.52961	1.2475	136.992	99.4143	131.953	265.82	108.424	380.957	175.906	89.8928	313.296	12.9444	18.9299	59.3086	13.375	6.16399	16.8329	15.2935	13.2117	24.1658	9.449	19.0415	44.9468	5.03161	5.68506	4.41859	8.69412	14.6972	7.71342	146.346	116.747	125.353	142.856	141.344	149.306	112.279	108.889	70.6584	80.5434	116.163	107.953	80.5646	81.7124
Cre01.g004350	HLM1	Histone-lysine N-methyltransferase	0.636899	0.226962	0.0824989	0.390684	0.37473	0.172238	14.2915	15.6997	25.258	22.2231	16.6236	32.7495	16.7263	20.5825	28.4609	0.661194	1.63649	2.3664	0.704152	1.15089	1.58142	1.20764	2.42588	1.09666	4.62648	10.4237	9.3689	3.16856	6.92323	4.82886	7.22	11.7861	3.8532	14.9517	14.6105	14.0113	14.5281	14.5573	13.0902	15.5992	16.1735	17.0433	17.7501	13.6587	13.9732	27.0549	28.7156
Cre01.g004400	Cre01.g004400	Expressed protein of unknown function	-0.606829	0.0153757	0.574593	0.350756	-1.39268	-0.964843	69.8642	47.379	81.8173	45.8755	70.5595	31.1607	70.6127	60.419	41.9178	9.87668	19.1597	25.8694	4.85103	8.49214	1.64371	12.5614	5.44078	2.50204	14.137	40.4392	31.6185	10.5743	12.0354	5.27494	17.7892	9.00508	5.96893	61.0031	67.6252	58.8531	70.814	85.8377	75.0519	32.162	30.1107	36.4572	78.7606	61.4329	45.3505	88.6978	95.5232
Cre01.g004450	CPLD42	conserved expressed membrane protein	0.579996	0.00555267	-0.363855	-0.54067	1.61206	1.53729	49.6901	45.3264	38.2278	74.279	35.2225	116.858	49.8817	31.1597	110.956	4.28872	10.2744	19.9125	6.34091	1.91245	10.5083	1.48328	1.59383	8.91848	8.63093	22.6676	52.0891	8.53661	5.42963	8.9924	2.97359	5.11503	8.03788	57.3368	50.759	50.4652	45.5355	46.6671	47.3769	58.0823	57.493	44.6687	33.5801	39.4627	38.6715	20.9622	20.3515
Cre01.g004500	LEU1L	Isopropylmalate dehydratase, large subunit	1.48743	0.645818	0.448976	-0.127026	2.16175	1.80714	169.039	177.077	160.612	473.97	241.722	718.666	264.484	162.152	562.057	15.3726	24.9979	73.9578	21.2722	31.4322	20.2948	27.1718	23.2505	59.9488	9.09408	14.117	46.0476	4.4881	13.0034	2.82396	10.2735	14.3387	10.666	193.776	165.017	170.867	161.077	147.957	175.543	218.066	196.857	159.831	154.112	169.706	163.887	98.5551	98.3582
Cre01.g004550	FAP190	Flagellar Associated Protein 190	-0.83458	-0.0763062	-0.192368	-0.773953	-0.992744	-1.11121	14.1348	14.0019	11.7371	7.92604	12.254	5.89815	13.4066	8.18848	5.43318	0.595836	4.64514	4.7853	0.516697	3.3311	0.337896	0.755349	1.32945	0.441012	4.21538	33.1751	40.7707	6.51898	27.1838	5.72884	5.63414	16.2356	8.11702	14.2132	13.1357	14.0622	14.7779	13.9288	14.6911	13.8688	12.5661	12.8543	23.1521	10.9685	10.6015	15.9572	17.1984
Cre01.g004600	RWP12	RWP-RK transcription factor	-0.134784	0.377465	-0.0918563	0.0984871	-0.555828	-0.67484	14.3282	18.8478	24.2836	13.0502	17.6852	16.5193	18.6131	20.1794	15.2113	0.726204	2.29675	7.90955	1.27132	3.06481	0.85948	1.78435	4.04606	0.792699	5.06836	12.1858	32.5716	9.74178	17.3298	5.20289	9.58649	20.0504	5.21126	15.2035	14.3029	13.1731	14.7955	14.6371	13.857	17.2763	16.85	17.7206	17.6735	21.9093	21.6571	34.5079	31.4965
Cre01.g004651	Cre01.g004651		-0.555482	0.091149	-0.00874691	-0.0522947	-0.63661	-0.377195	6.6083	6.80116	8.37652	4.49649	6.76005	5.38797	7.03929	6.55905	6.44936	1.84783	0.646049	1.48342	0.29323	0.221555	0.329529	0.170369	0.981984	0.26869	27.9623	9.49909	17.7093	6.52131	3.27741	6.11602	2.42026	14.9714	4.16615	10.0391	4.91334	5.30442	5.80556	6.88288	6.70453	6.25652	6.27789	6.5657	7.91556	7.21288	6.57843	10.1064	10.4369
Cre01.g004700	Cre01.g004700		-0.960189	-0.528352	-0.362286	-0.361807	-0.684129	-0.115839	13.1899	9.10678	5.17975	6.77949	7.08444	3.22378	9.14519	7.0868	4.78011	2.10776	0.659158	2.14154	1.2573	0.535673	0.263881	0.628883	0.962913	0.13782	15.9801	7.23811	41.3444	18.5457	7.56126	8.18546	6.87665	13.5874	2.8832	11.4933	16.0981	15.1248	13.1309	12.7335	10.559	9.13116	8.74297	9.65122	9.01799	9.9783	8.11903	2.85219	2.53905
Cre01.g004750	Cre01.g004750		N/A	N/A	N/A	N/A	N/A	N/A	0.0720486	0.212768	0.183929	0.0933418	0.163828	0.0356461	0.106337	0.504683	0.0175581	0.0428288	0.155144	0.160416	0.0582002	0.179699	0.0308887	0.0447474	0.389686	0.0152177	59.4443	72.9169	87.216	62.3517	109.688	86.6538	42.0806	77.2139	86.6708	0.0585276	0.107892	0.0598269	0.117936	0.0881093	0	0.194228	0.17275	0.510795	0.107894	0.0764556	0.214484	0.249658	0.306127
Cre01.g004800	Cre01.g004800		0.819844	0.281318	-0.0933701	-0.102958	0.940908	0.917171	41.3065	80.243	31.9466	72.9149	75.2142	61.329	50.2	74.716	60.3282	8.13262	14.4408	10.791	2.69477	28.0667	1.20255	5.24943	4.12253	0.123898	19.6885	17.9964	33.7781	3.69578	37.3157	1.96082	10.457	5.5176	0.205374	45.9891	51.1295	48.4111	34.0691	35.8721	32.3683	80.1858	83.8638	88.9138	51.6105	88.196	88.6882	22.5027	22.6773
Cre01.g004850	TXE1	Transcription elongation factor	-0.421573	-0.36302	-0.472642	-0.288615	-0.240041	-0.25269	1.61002	1.63832	1.35925	1.20206	1.18064	1.1509	1.25185	1.34127	1.14086	0.195127	0.153824	0.188246	0.201898	0.191548	0.149759	0.133238	0.0932369	0.0916108	12.1195	9.38917	13.8493	16.796	16.2241	13.0123	10.6433	6.95139	8.03	1.60388	1.74028	1.90348	1.34692	1.47757	1.58801	1.71457	1.77527	1.72638	1.43693	1.44618	1.73057	1.54759	1.52148
Cre01.g004900	Cre01.g004900	Similar to Putatative Protease/Amidase	2.15441	1.81677	-0.402484	0.729964	1.90153	1.48589	1.72835	1.95014	6.23491	7.69437	1.47539	23.2942	6.0888	3.2345	17.4634	0.583418	0.356221	1.15089	0.990016	0.56426	1.06298	1.00162	0.272175	0.659431	33.7558	18.2664	18.4588	12.8668	38.2449	4.56328	16.4502	8.41474	3.77607	2.32143	1.30586	0.884135	2.22087	2.1351	1.50269	2.05615	1.89139	2.54717	1.64197	1.54557	2.01861	6.9382	8.12746
Cre01.g004950	Cre01.g004950	Conserved Protein with Putative intracellular protease/amidase domain	0.302988	0.179241	0.132315	0.15842	0.421934	0.349561	47.6155	45.7209	45.9741	58.7431	50.1125	61.5926	53.9145	51.0275	58.579	3.23862	2.27579	6.0422	3.73089	0.762388	1.01929	2.23676	2.71101	1.26712	6.80161	4.97757	13.1426	6.35119	1.52135	1.6549	4.14873	5.31284	2.1631	50.7928	47.5776	42.0493	49.3768	49.9533	45.9432	46.0502	46.0645	48.5677	47.3883	42.311	43.9439	38.4228	38.7872
Cre01.g005001	CPLD9	Conserved in the Plant Lineage and Diatoms	0.135121	-0.0137946	-0.224971	-0.154467	0.578135	0.413473	8.44464	8.48371	8.42911	9.27377	7.25877	12.584	8.36428	7.62231	11.2266	0.585219	1.28506	2.15495	0.33694	0.876806	0.193613	0.0508481	0.905603	0.319599	6.93007	15.1474	25.5656	3.63325	12.0793	1.53857	0.60792	11.881	2.84679	9.09113	8.47327	8.37034	8.74108	7.36446	8.62754	9.17051	8.9507	10.5022	7.71112	7.37517	7.19256	6.31544	6.54727
Cre01.g005050	Cre01.g005050		-0.257289	-0.0640804	0.0616617	0.111379	-0.145449	-0.270537	175.493	136.182	222.962	146.828	142.128	201.58	167.869	147.112	184.838	11.7609	6.79632	30.5355	4.36546	1.95716	6.7367	14.77	17.3126	9.54894	6.70159	4.99062	13.6954	2.97318	1.37704	3.34195	8.79852	11.7683	5.1661	164.046	184.856	157.813	177.615	184.043	184.587	134.28	131.469	130.114	147.599	141.124	132.504	191.001	185.638
Cre01.g005100	Cre01.g005100		0.369582	0.124852	-0.114859	-0.381045	0.954087	0.596823	3.22203	3.06543	2.15668	4.1628	2.83084	4.17826	3.51329	2.35389	3.26173	0.762308	0.371492	0.671325	0.0696163	0.786804	0.204787	0.244132	0.59833	0.0843525	23.6592	12.1187	31.1276	1.67234	27.794	4.90124	6.94881	25.4188	2.58612	3.78338	3.30444	4.26622	3.06829	2.83759	2.07229	3.232	3.64121	3.17657	2.93945	2.56401	2.83934	1.51124	1.7897
Cre01.g005150	SGA1	Serine glyoxylate aminotransferase	-0.164151	0.121098	-0.285786	-0.438963	-0.0163536	0.00336023	106.421	156.929	117.496	94.976	128.728	116.172	115.74	115.761	117.77	33.872	12.9936	52.051	5.35172	39.5718	7.03219	4.3407	14.035	3.51514	31.8283	8.27988	44.3001	5.63482	30.7406	6.05325	3.7504	12.1241	2.98474	84.4848	96.3329	93.3049	97.7286	91.7627	174.913	152.42	140.99	179.784	156.403	151.226	160.754	160.942	168.48
Cre01.g005200	TGL2	Triacylglycerol lipase	0.38413	0.116407	0.0733996	0.286398	0.458036	0.06673	2.33949	2.78469	2.26601	3.05321	2.93003	3.11276	2.53608	3.39618	2.37329	0.257639	0.20276	0.231582	0.25881	0.207112	0.417178	0.131335	0.886836	0.417932	11.0126	7.28125	10.2198	8.47666	7.0686	13.4022	5.17864	26.1127	17.6099	1.86944	2.61944	2.44457	2.28868	2.33769	2.47713	2.67329	2.64426	2.62038	3.15862	2.85925	2.75233	2.38684	2.43145
Cre01.g005300	TNP4	putative transposase	N/A	N/A	N/A	N/A	N/A	N/A	0.0055218	0	0	0	0	0	0	0	0	0.0135256	0	0	0	0	0	0	0	0	244.949	N/A	N/A	N/A	N/A	N/A	N/A	N/A	N/A	0	0	0	0.0331308	0	0	0	0	0	0	0	0	0	0
Cre01.g005400	SDR1	Short-chain dehydrogenase/reductase	N/A	N/A	N/A	N/A	N/A	N/A	0.233261	0.226486	0.514887	0.110123	0.18898	0.0745219	0.156549	0.195393	0.147234	0.110875	0.162623	0.268759	0.0256058	0.0966302	0.00705157	0.0738716	0.114086	0.0351002	47.5327	71.803	52.1976	23.2521	51.1324	9.46241	47.1877	58.3878	23.8397	0.0385884	0.177869	0.27591	0.249597	0.31988	0.337724	0.109406	0.097627	0.208167	0.5264	0.134496	0.282817	0.613351	0.842314
Cre01.g005450	RSP10	Radial spoke protein 10	-0.0628273	0.436456	0.415306	-0.168876	-0.520639	-0.181264	52.5204	44.6074	54.6818	50.2823	59.4876	38.1167	71.0746	39.6798	48.2255	5.88116	13.9921	13.7007	4.25839	12.2868	2.30568	7.16474	1.88979	4.00629	11.1979	31.3673	25.0553	8.46896	20.6544	6.04901	10.0806	4.76259	8.30741	56.2104	43.4023	46.6975	56.3565	56.0376	56.4181	39.7441	38.8112	37.774	72.4997	44.0388	34.7764	62.0495	71.8927
Cre01.g005500	Cre01.g005500		0.0668289	0.122294	0.0623145	0.227772	0.00589533	0.0374457	9.33247	11.0086	10.746	9.77494	11.4945	10.79	10.1581	12.8913	11.0286	0.421205	1.39484	1.19356	0.185366	1.07735	0.434939	0.815303	1.16803	0.147176	4.51333	12.6705	11.107	1.89634	9.37274	4.03093	8.02617	9.06055	1.3345	9.47698	9.28938	8.72645	10.0105	9.14015	9.35138	12.2458	11.396	12.1022	11.7498	8.88023	9.67749	9.57006	9.42963
Cre01.g005543	Cre01.g005543		N/A	N/A	N/A	N/A	N/A	N/A	0	0	0	0	0	0	0	0	0	0	0	0	0	0	0	0	0	0	N/A	N/A	N/A	N/A	N/A	N/A	N/A	N/A	N/A	0	0	0	0	0	0	0	0	0	0	0	0	0	0
Cre01.g005550	ARL4	ARF-like GTPase	-0.00153459	0.239684	-0.000739581	-0.132831	-0.184937	-0.118442	12.3597	16.1949	12.6923	12.3466	16.1866	11.1653	14.5936	14.7704	11.6919	2.80673	1.85023	3.57151	2.18822	1.10392	1.8822	2.21033	2.3918	1.63416	22.7086	11.4248	28.1391	17.7233	6.81995	16.8576	15.1459	16.1932	13.9768	12.4387	13.0888	17.1255	10.5116	12.1973	8.79654	16.2288	14.3622	15.6172	16.4346	19.6173	14.9093	14.1237	16.8567
Cre01.g005600	FDX8	Ferredoxin	0.244142	0.0442567	0.0328586	-0.0338381	-0.0850716	0.428089	7.6291	8.11145	6.61725	9.03582	8.29832	6.23833	7.86676	7.92341	8.90318	1.65106	1.46294	0.394582	0.976436	1.79017	0.95287	2.27105	1.57294	1.29375	21.6417	18.0355	5.96293	10.8063	21.5727	15.2744	28.869	19.8518	14.5314	6.54095	5.73464	6.27191	8.38046	9.501	9.34564	6.13002	8.14219	9.87981	7.93252	6.95987	9.6243	6.54634	6.00158
Cre01.g005651	Cre01.g005651		N/A	N/A	N/A	N/A	N/A	N/A	0.0872246	0.0851651	0.146373	0.254565	0.155194	0.389859	0.179492	0.0396789	0.493551	0.0636398	0.0482659	0.0772984	0.0771105	0.0700994	0.184443	0.0710636	0.0159603	0.160138	72.9609	56.6733	52.8094	30.2911	45.1689	47.3102	39.5914	40.2236	32.4461	0.0564098	0.181961	0.144152	0.0227304	0.0849064	0.0331877	0.0701941	0.175614	0.0654288	0.0633069	0.0982356	0.038211	0.0802608	0.0737416
Cre01.g005701	Cre01.g005701		-0.178438	0.0466509	0.471578	-0.0300606	-0.513317	-0.489649	2.72174	2.38076	4.79889	2.40509	3.30123	3.36215	2.81118	2.33167	3.41776	0.336118	0.770366	0.55083	0.176841	0.112277	0.182716	0.285138	0.412244	0.388793	12.3494	32.3579	11.4783	7.35279	3.40106	5.43449	10.143	17.6802	11.3757	2.748	2.62911	2.1043	2.88739	3.06051	2.9011	1.69142	2.06414	1.48318	2.51491	3.30305	3.22788	4.53325	5.23411
Cre01.g005750	Cre01.g005750		N/A	N/A	N/A	N/A	N/A	N/A	0.228393	0.184516	0.114718	0.045438	0.0257771	0.049366	0.0647021	0.128192	0	0.0932567	0.0214914	0.108644	0.00881374	0.0114231	0.0444497	0.0146614	0.0390557	0	40.8317	11.6474	94.7057	19.3973	44.3151	90.0411	22.6599	30.4665	N/A	0.185211	0.234652	0.400536	0.245627	0.155952	0.148379	0.211643	0.174845	0.195156	0.193905	0.182744	0.148802	0.131013	0.140428
Cre01.g005813	Cre01.g005813		-0.134455	0.0324878	0.431831	0.292888	-0.218274	-0.358704	4.59765	3.17197	5.14343	4.18853	4.2788	4.42126	4.70236	3.88594	4.01118	0.407485	0.982128	0.71941	0.454112	0.763021	0.263639	0.343314	0.401679	0.0471131	8.86288	30.9628	13.987	10.8418	17.8326	5.96299	7.30088	10.3367	1.17454	4.59002	4.22898	4.2045	5.02531	5.1548	4.38232	2.70805	3.01237	2.33651	5.10428	3.07374	2.79684	5.15135	4.96392
Cre01.g005850	CBA2	Cobalamin adenosyltransferase	0.742356	0.322353	0.457248	-0.352185	1.57212	1.62924	17.1027	11.8152	20.6964	28.6112	16.2214	61.5387	21.3847	9.25601	64.0242	3.34073	3.34627	15.4865	6.92953	2.75517	3.0206	2.7493	2.82159	6.34698	19.5333	28.3217	74.8269	24.2196	16.9848	4.90846	12.8564	30.4838	9.91341	15.3802	17.2462	11.8784	17.2846	19.0781	21.7488	15.6655	15.8033	7.9197	8.76497	11.8053	10.9326	6.64105	6.67757
Cre01.g005900	Cre01.g005900		0.237845	0.140137	-0.104518	-0.246807	0.646146	0.405564	7.81668	7.9608	7.23065	9.21766	7.40446	11.3158	8.61406	6.70904	9.57777	0.875884	0.484391	1.82504	0.581723	0.592346	1.19392	0.308078	1.04057	0.739149	11.2053	6.08471	25.2403	6.31096	7.99986	10.5509	3.57645	15.51	7.71734	7.79609	9.2807	8.25578	7.63796	7.05376	6.87578	7.9151	8.60803	8.30507	7.17328	7.90333	7.85997	5.62782	5.5587
Cre01.g005950	Cre01.g005950		0.736994	0.451527	0.149919	0.207917	0.495791	0.575444	100.957	159.824	110.701	168.265	177.326	156.098	138.058	184.6	164.959	8.48507	18.7934	10.9471	9.30652	30.0859	0.806364	10.5653	11.0807	6.1004	8.40462	11.7588	9.88891	5.53086	16.9664	0.516574	7.65279	6.00254	3.69813	86.9405	106.579	111.849	101.077	97.4307	101.867	173.421	182.764	149.298	133.043	149.567	170.852	103.218	107.351
Cre01.g006000	Cre01.g006000		-0.218406	0.0474341	-0.196409	-0.647456	-0.94588	-1.1808	5.52332	7.66519	6.4528	4.74737	6.68956	3.34973	5.70793	4.89349	2.84638	0.400614	2.2311	4.1269	0.499561	1.60631	0.10883	0.477905	1.31941	0.195148	7.25315	29.1069	63.9551	10.5229	24.0121	3.24891	8.37264	26.9626	6.85599	5.4904	5.96987	5.27787	5.36125	6.02791	5.01259	6.43178	6.77745	10.2814	10.6471	5.29483	6.55855	9.6781	10.4197
Cre01.g006050	LF3	Long Flagella protein 3	0.0248832	0.061347	0.00415834	0.341502	-0.0286487	-0.16722	5.61831	6.53097	5.82073	5.71605	6.54982	5.70628	5.86236	8.27523	5.18369	0.21841	0.365514	0.343387	0.148239	0.189236	0.425	0.101394	0.610562	0.477078	3.88748	5.59662	5.89937	2.59338	2.88917	7.44794	1.72957	7.37818	9.20344	5.46021	5.79957	5.84971	5.34788	5.79034	5.46213	6.73322	6.55969	6.78237	6.87547	5.89111	6.34397	5.8978	5.63077
Cre01.g006100	FDX7	Ferredoxin	0.21049	-0.0974325	-0.156162	-0.48754	0.717378	0.926165	8.02365	7.15731	5.65745	9.28402	6.42304	9.30192	7.49967	5.10488	10.7504	0.521708	1.89007	1.93712	0.816694	1.05079	0.0649799	0.692706	0.630706	1.75146	6.50212	26.4075	34.2401	8.79678	16.3597	0.698564	9.23648	12.355	16.292	8.119	7.30357	8.82785	7.8668	7.72802	8.29669	7.79852	8.10489	6.37074	3.70607	7.97471	8.98892	4.10761	4.75053
Cre01.g006150	PRF3	Putative chloroplast translation peptide-chain release factor 3	-0.015457	-0.151911	-0.413723	-0.393231	0.281289	0.203486	14.759	15.594	11.4572	14.6017	11.7061	13.9237	13.2839	11.8736	13.1927	1.16476	1.89342	2.83833	0.190659	1.7943	0.302746	0.614044	1.60602	0.28867	7.89187	12.142	24.7734	1.30573	15.3278	2.17432	4.62246	13.5259	2.18811	16.4546	14.0565	15.7443	14.1918	13.3029	14.8038	16.8687	16.5948	15.7274	12.0678	15.0983	17.2068	14.678	15.1069
Cre01.g006450	Cre01.g006450		N/A	N/A	N/A	N/A	N/A	N/A	0	0	0	0	0	0	0	0	0	0	0	0	0	0	0	0	0	0	N/A	N/A	N/A	N/A	N/A	N/A	N/A	N/A	N/A	0	0	0	0	0	0	0	0	0	0	0	0	0	0
Cre01.g006600	Cre01.g006600		N/A	N/A	N/A	N/A	N/A	N/A	0	0	0	0	0	0	0	0	0	0	0	0	0	0	0	0	0	0	N/A	N/A	N/A	N/A	N/A	N/A	N/A	N/A	N/A	0	0	0	0	0	0	0	0	0	0	0	0	0	0
Cre01.g006614	Cre01.g006614		N/A	N/A	N/A	N/A	N/A	N/A	0	0.011663	0.0122887	0	0	0	0	0.0240786	0	0	0.0181872	0.0190391	0	0	0	0	0.0417053	0	N/A	155.94	154.931	N/A	N/A	N/A	N/A	173.205	N/A	0	0	0	0	0	0	0	0	0	0.0317048	0	0.038273	0	0.0364964
Cre01.g006766	Cre01.g006766		N/A	N/A	N/A	N/A	N/A	N/A	0	0	0	0	0	0	0	0	0	0	0	0	0	0	0	0	0	0	N/A	N/A	N/A	N/A	N/A	N/A	N/A	N/A	N/A	0	0	0	0	0	0	0	0	0	0	0	0	0	0
Cre01.g006800	PIGA	catalytic subunit of Phosphatidylinositol N-acetylglucosaminyltransferase	-0.303804	0.204585	0.117626	0.250096	-0.490531	-0.425761	5.88882	5.54525	6.38934	4.77061	6.01631	4.5477	6.78601	6.59489	4.75652	0.361195	0.312971	1.56759	0.134554	0.472043	0.485388	0.785181	0.279615	0.506637	6.13357	5.64395	24.5345	2.82048	7.84606	10.6733	11.5706	4.23987	10.6514	6.0554	6.19955	5.27573	6.04451	6.13153	5.62618	5.1085	5.26044	5.50991	5.71363	5.92645	5.75255	6.83988	6.44118
Cre01.g006850	Cre01.g006850		-0.53946	0.0250211	-0.0162842	0.223117	-0.838036	-0.879086	11.8546	8.90232	14.9472	8.15631	8.8024	8.36151	12.062	10.3913	8.12695	1.66927	3.78888	2.31043	1.70393	2.3821	2.83791	3.23856	2.61945	2.25554	14.0812	42.5606	15.4573	20.891	27.062	33.9402	26.8492	25.2082	27.7538	14.7896	11.1066	11.9348	11.7739	9.67615	11.8466	5.76375	8.01581	11.8455	5.44395	7.2858	15.0591	14.5302	14.0223
Cre01.g006900	Cre01.g006900		0.185435	0.0150465	-0.415172	0.00215407	0.132467	0.0481172	2.34007	3.55373	1.74275	2.66103	2.66505	1.91035	2.3646	3.55904	1.80186	0.184134	0.763205	0.219655	0.0952279	0.78205	0.224928	0.114555	0.462177	0.0183767	7.86873	21.4762	12.6039	3.57861	29.3447	11.7742	4.8446	12.986	1.01988	2.06268	2.35294	2.52447	2.35917	2.53818	2.20296	3.87805	4.07522	4.39563	2.44607	2.7993	3.72809	1.65315	2.06864
Cre01.g006950	FBA1	Fructose-1,6-bisphosphate aldolase	-0.224277	-0.339817	-0.551796	-0.716991	0.781866	0.58348	251.064	200.739	155.145	214.916	136.938	266.749	198.376	122.123	232.479	19.284	34.2509	31.2123	1.86358	15.3098	14.649	11.2628	1.42544	13.0756	7.68094	17.0624	20.1181	0.867119	11.1801	5.49166	5.6775	1.16722	5.62442	261.674	260.144	278.564	245.141	233.701	227.157	166.292	165.926	183.274	208.863	238.179	241.901	181.995	191.789
Cre01.g007000	Cre01.g007000	ABC transporter, half	0.073069	0.275261	0.0275313	0.119398	-0.520813	-0.27581	17.8985	31.8775	25.1447	18.8284	32.4917	17.5253	21.661	34.6279	20.7692	3.26224	2.97919	4.56825	0.442983	5.71334	0.865517	1.82427	4.65453	0.822009	18.2263	9.34573	18.1678	2.35274	17.584	4.93866	8.42188	13.4415	3.95783	22.5464	15.7558	14.4838	16.1193	17.1722	21.3137	30.2874	28.4905	34.2273	28.8782	34.5665	34.8151	30.0679	29.1214
Cre01.g007050	CPLD11	Conserved in the Plant Lineage and Diatoms	0.38358	-0.0880081	-0.25602	-0.80229	0.924144	0.886853	20.0067	28.7082	16.6709	26.1003	24.0401	31.6339	18.8228	16.4624	30.8267	2.35219	3.26827	0.853978	1.1112	4.37137	1.65947	0.35544	0.208878	2.71338	11.757	11.3844	5.12258	4.25743	18.1836	5.24586	1.88835	1.26882	8.80202	22.9604	22.3124	19.6921	17.3879	17.4364	20.2513	31.3863	31.3407	28.5437	22.5217	28.7466	29.7104	16.3403	15.67
Cre01.g007051	RPL40	Cytosolic 80S ribosomal protein L40, ubiquitin fusion	0.510893	0.399682	0.0906292	0.0222614	0.620592	0.759813	1484.82	1584.88	1474.64	2115.76	1687.64	2267.26	1958.79	1609.53	2496.96	111.815	97.6389	85.0105	172.235	111.436	93.3505	123.107	82.6596	199.547	7.53057	6.16065	5.76485	8.1406	6.60308	4.11733	6.28484	5.13565	7.9916	1521.67	1280.63	1433.33	1534.54	1574.06	1564.66	1636.5	1660.44	1715.5	1494.21	1506.1	1496.54	1376.32	1498.38
Cre01.g007100	Cre01.g007100		0.117287	-0.15185	-0.189587	-0.159574	0.0967272	0.136301	2.6259	2.86935	2.6269	2.8483	2.51601	2.80906	2.36356	2.5689	2.88718	0.304979	0.367028	0.262964	0.276931	0.442636	0.215504	0.103462	0.145718	0.0714672	11.6143	12.7913	10.0105	9.72269	17.5928	7.67175	4.37737	5.67238	2.47533	2.92087	2.94982	2.8097	2.45804	2.23897	2.378	3.00034	3.14484	3.16819	2.17657	2.93782	2.78837	2.30891	2.36873
Cre01.g007150	Cre01.g007150		0.138415	-0.0720112	0.0289932	-0.189237	0.0974732	0.213477	7.11394	6.87402	6.80349	7.83028	7.01356	7.27904	6.76757	6.02899	7.8885	0.580496	0.554698	1.17091	0.45697	0.987974	0.241922	0.326208	0.544073	0.55433	8.15998	8.06948	17.2105	5.83593	14.0866	3.32354	4.82016	9.02427	7.02707	6.09856	7.01012	7.30129	7.82151	7.02336	7.42881	6.83657	6.58672	7.80484	6.45739	7.22459	6.33402	5.27689	5.5739
Cre01.g007200	Cre01.g007200		0.260806	0.154148	-0.00759984	-0.121481	0.206826	0.210594	17.0527	17.3235	19.756	20.4317	17.2324	22.8013	18.9757	15.9245	22.861	1.67557	0.908882	2.5734	0.763696	1.1499	0.219978	0.953948	0.552517	0.484048	9.8258	5.24654	13.0259	3.7378	6.67291	0.964759	5.02722	3.46961	2.11736	19.4664	17.5495	18.1786	15.6661	14.9328	16.523	17.1338	17.3658	16.3892	16.5489	18.9213	17.5817	23.0068	22.3583
Cre01.g007251	Cre01.g007251		N/A	N/A	-1.27748	1.46142	N/A	N/A	0.306267	1.91607	0.638253	0.250872	0.790411	0.13977	0.367585	5.27646	0.142592	0.128168	1.25533	0.578956	0.064905	0.325025	0.0627724	0.0786089	2.12932	0.0532682	41.8484	65.5155	90.7095	25.8718	41.1211	44.9112	21.3852	40.355	37.3572	0.138317	0.234728	0.28673	0.493455	0.415699	0.268671	2.57359	2.87228	3.53366	1.36105	0.462408	0.693459	0.218724	0.147078
Cre01.g007300	Cre01.g007300		0.259309	-0.0962072	-0.0312214	-0.30098	0.605084	0.510773	4.5011	6.46666	4.05725	5.38739	6.32822	6.17136	4.21073	5.249	5.78083	0.50593	0.72887	0.413212	0.165904	0.246284	0.159121	0.279296	0.171335	0.661502	11.2401	11.2712	10.1845	3.07948	3.89184	2.57838	6.63295	3.26415	11.443	4.82221	5.04795	4.73761	3.94695	3.79978	4.6521	7.09021	7.17685	6.36334	5.14564	6.47199	6.55196	3.68879	3.48083
Cre01.g007350	MOT42	Predicted protein	-0.201615	0.285944	0.808637	0.425537	-0.851173	-0.77395	18.4447	11.9552	29.6946	16.0391	20.9402	16.4607	22.4879	16.0567	17.3658	3.53252	5.72853	5.78808	0.30096	1.60828	0.56777	2.20808	1.52023	0.236242	19.152	47.9166	19.4921	1.87642	7.68034	3.44925	9.81897	9.46787	1.36039	15.8875	16.2362	14.1519	20.7042	23.3157	20.3726	6.43796	6.91942	7.59194	19.6093	17.0506	14.122	30.5136	28.3907
Cre01.g007400	Cre01.g007400		0.643473	0.489506	0.612036	-2.13289	0.576908	0.200173	3.0131	3.47553	2.29055	4.70671	5.31206	3.4167	4.23028	0.792422	2.63147	0.232382	1.12104	0.177124	0.55687	1.36877	0.253471	0.379936	0.25085	0.0897423	7.71239	32.2553	7.73284	11.8314	25.7672	7.4186	8.98135	31.6561	3.41035	2.88159	3.37885	3.15148	2.78802	2.80104	3.07759	2.90793	2.73619	2.30245	5.45274	3.6882	3.7657	2.45613	1.96977
Cre01.g007450	Cre01.g007450		N/A	N/A	N/A	N/A	N/A	N/A	0.0156515	0.306267	0.0203245	0.0337288	0.246502	0.00620877	0.0295807	0.0921198	0.0162511	0.0142052	0.107765	0.0226164	0.0304924	0.120912	0.0107539	0.013987	0.0304589	0.016371	90.759	35.1868	111.277	90.4048	49.0511	173.205	47.2844	33.0644	100.738	0	0.0332959	0.0178405	0.0296658	0.0131068	0	0.173634	0.191154	0.389334	0.316924	0.318665	0.44789	0	0.04551
Cre01.g007500	NSS1	Sodium:solute symporter	-0.546027	-0.0750601	-0.619805	-0.773886	-0.608621	-0.632123	5.35221	10.3506	6.23541	3.66575	6.73576	4.08932	5.08087	6.05345	4.02325	0.66482	0.758611	0.515859	0.111047	1.86254	0.3273	0.0203859	0.802698	0.244256	12.4214	7.32914	8.27307	3.0293	27.6515	8.00378	0.401228	13.2602	6.07112	5.17447	4.95456	4.95438	4.89482	5.50655	6.6285	9.50114	9.57785	11.0084	10.5242	11.3718	10.1203	6.44581	7.07291
Cre01.g007550	Cre01.g007550	GT90 family protein 1	-0.053607	0.0668244	0.234797	0.320466	-0.450884	-0.395886	4.46265	5.07022	5.44886	4.29987	5.96634	3.98636	4.67422	6.33135	4.14126	0.275227	0.333441	1.00129	0.14273	0.0809072	0.168181	0.182691	0.091441	0.32781	6.16734	6.57646	18.3761	3.3194	1.35606	4.21892	3.90847	1.44426	7.9157	4.0845	4.49527	4.21421	4.47492	4.71095	4.79606	4.58716	4.95095	5.60888	4.9975	5.096	5.18083	4.97002	5.41656
Cre01.g007600	Cre01.g007600		-1.4616	-0.924689	-0.85627	-0.47538	-1.20746	-0.721824	43.2261	38.7101	21.5462	15.695	21.3826	9.3302	22.7713	27.8433	13.0641	3.50209	6.37092	4.35429	0.980767	4.78854	0.34165	0.482483	5.81001	0.824799	8.1018	16.458	20.209	6.24893	22.3945	3.66177	2.11882	20.8668	6.31346	41.6431	48.5156	45.9772	43.4192	40.6483	39.1533	29.1785	33.748	43.8809	38.1739	46.0731	41.2062	25.6779	24.7224
Cre01.g007651	PUS10	RNA pseudouridine synthase	0.505155	0.0575233	0.473353	0.9557	0.716492	0.899757	4.88278	4.00089	3.55825	6.93001	5.55457	5.84685	5.0814	7.75981	6.63881	0.679241	0.492182	1.03904	0.298487	1.26685	0.184951	0.345228	0.994368	0.271179	13.911	12.3018	29.2008	4.30716	22.8073	3.16326	6.79395	12.8143	4.08475	3.89441	4.22552	4.92682	5.52233	5.47395	5.25363	3.43861	4.02996	3.35527	4.382	4.48331	4.31619	2.63567	2.64399
Cre01.g007700	Cre01.g007700		-0.134282	0.0190563	-0.0112755	-0.0519703	-0.107618	0.171208	70.4162	53.8999	56.2122	64.1578	53.4803	52.1716	71.3525	51.9928	63.2949	4.68665	0.973617	8.58496	1.38723	2.059	4.26345	5.24549	4.7627	2.32966	6.65565	1.80634	15.2724	2.16221	3.85002	8.17198	7.35152	9.1603	3.68065	68.5055	64.6387	65.9391	75.3558	75.0884	72.9696	53.8319	53.289	52.3692	54.9107	54.8725	54.126	45.6192	44.6882
Cre01.g007737	FBT1	Folate/pteridine transporter	0.693696	0.47696	0.223511	-0.0484388	0.774003	0.563554	12.6322	18.3971	18.1884	20.4316	21.48	31.1023	17.5816	17.7897	26.8808	0.740076	2.89959	1.65687	0.854871	4.78147	0.643318	0.152084	3.41042	1.30514	5.85865	15.7611	9.10946	4.18407	22.2601	2.06839	0.86502	19.1708	4.85529	11.9099	12.7839	11.7815	12.8146	13.8302	12.673	19.1065	18.2056	21.6656	20.945	13.7701	16.69	17.9889	17.6546
Cre01.g007774	Cre01.g007774		0.1781	-0.275394	-0.0757836	-0.144462	0.233016	0.321893	17.8424	17.3104	15.6683	20.1867	16.4246	18.4147	14.7418	15.661	19.5848	1.0719	0.80388	3.15258	1.39228	1.65037	1.30379	1.92997	1.60802	0.686637	6.0076	4.6439	20.1208	6.89699	10.0482	7.08013	13.0918	10.2676	3.50597	18.6806	18.0693	19.2636	17.7316	16.3931	16.916	18.4117	17.2217	17.45	16.9646	16.028	17.7866	12.2856	13.3353
Cre01.g007811	Cre01.g007811		-0.57495	-0.0776557	0.43974	0.0450793	-1.51205	-1.30346	7.32847	4.99298	11.2047	4.91967	6.77228	3.9285	6.94443	5.15146	4.53963	1.55144	1.94181	4.40812	0.695626	0.443004	0.178221	0.801894	0.562812	0.120425	21.1701	38.8908	39.3417	14.1397	6.54144	4.53662	11.5473	10.9253	2.65274	6.23534	6.34528	5.59047	7.51878	9.49377	8.7872	3.12687	2.99472	3.66122	7.00878	7.07478	6.09151	14.6603	13.2903
Cre01.g007850	TEF29	Predicted protein	-0.267835	-0.0780352	-0.00233961	-0.130091	0.0101139	0.114602	110.076	104.225	105.163	91.4253	104.056	105.903	104.28	95.2376	113.858	4.05893	4.56204	16.0364	1.90272	0.592816	1.76859	4.81942	2.19151	2.73342	3.68739	4.37712	15.249	2.08117	0.56971	1.67001	4.62161	2.3011	2.40073	108.969	111.651	104.765	109.771	108.342	116.958	104.117	103.799	98.6073	107.749	110.85	100.225	89.417	94.8368
Cre01.g007901	Cre01.g007901		1.80071	0.338038	0.542243	0.393329	1.8942	1.71832	12.0243	13.0611	15.6896	41.8916	19.02	58.3205	15.1991	17.1547	51.627	1.49245	1.63631	2.5278	3.11923	2.44899	2.03808	2.55856	3.52984	1.54997	12.412	12.5281	16.1113	7.44594	12.8758	3.49462	16.8336	20.5765	3.00224	12.0927	10.0859	10.3439	13.5716	12.7509	13.3007	13.1973	12.7581	12.2655	10.5193	14.9616	14.6647	14.3303	13.8252
Cre01.g007950	CYP55B1	Cytochrome P450, CYP55 superfamily, CYP55A family	N/A	N/A	N/A	N/A	N/A	N/A	0.633704	0.634136	0.601942	0.959079	0.932833	0.529422	0.534799	0.740382	0.34935	0.191268	0.104971	0.346557	0.161822	0.214854	0.0362348	0.0553708	0.034345	0.0598349	30.1825	16.5534	57.5731	16.8727	23.0324	6.84423	10.3536	4.63882	17.1275	0.579415	0.625054	1.00406	0.614226	0.46855	0.510919	0.486375	0.606803	0.633999	0.805054	0.676864	0.595724	0.751229	1.02499
Cre01.g008000	Cre01.g008000		-0.0629902	0.0879914	0.000872037	-0.0628111	0.026013	0.1317	7.22523	7.12278	6.48489	6.91656	7.12709	6.60288	7.67962	6.81933	7.10474	0.181424	0.517467	0.627731	0.265669	0.507725	0.311365	0.55875	0.372523	0.169736	2.51098	7.26496	9.6799	3.84106	7.12388	4.7156	7.27575	5.46276	2.38905	6.98596	7.27108	7.02121	7.38905	7.27325	7.41085	8.00692	6.6833	7.149	7.09478	7.265	6.5377	5.51899	6.29524
Cre01.g008051	Cre01.g008051		-0.174087	-0.0845616	0.221282	0.244367	-0.517368	-0.36404	10.691	9.88843	12.7311	9.47573	11.5276	8.8945	10.0824	11.7136	9.89186	1.413	0.827151	1.77957	0.331161	1.76158	0.940174	0.264018	0.424269	0.244416	13.2167	8.36484	13.9782	3.49483	15.2814	10.5703	2.61861	3.62203	2.47088	10.1481	8.70294	9.74274	11.7705	11.2616	12.5201	8.8537	9.19655	9.57595	10.396	11.0686	10.2398	12.6065	11.3193
Cre01.g008100	Cre01.g008100		0.148331	0.225325	0.205164	0.360269	-0.189169	-0.123211	22.6542	18.3627	26.9201	25.1074	21.1688	23.6119	26.4837	23.5716	24.7165	1.36272	1.53951	4.33017	0.30174	0.69607	0.933978	1.46181	0.4123	0.545124	6.01533	8.38391	16.0852	1.2018	3.28819	3.95553	5.51966	1.74914	2.20551	24.0609	23.1454	20.6354	21.6807	22.3521	24.0508	18.7137	19.1412	20.0235	15.5671	18.8886	17.8421	31.7101	30.2705
Cre01.g008150	RPK1	RNA-polymerase-subunit kinase	-0.054538	-0.308653	-0.466231	-0.0424596	-0.0766253	-0.109315	2.96837	3.1148	4.25676	2.85825	2.25466	4.03657	2.39665	3.02446	3.94613	0.19537	0.37543	0.462438	0.147755	0.119099	0.268853	0.13665	0.277788	0.216898	6.58174	12.0531	10.8636	5.16943	5.28235	6.66043	5.70173	9.18472	5.49647	2.95496	3.18203	2.92511	3.21395	2.79709	2.73707	3.40799	3.36789	3.29796	3.32247	2.50668	2.7858	4.99798	4.49623
Cre01.g008200	Cre01.g008200		0.0111314	-0.21253	-0.0152165	-0.137758	0.235206	0.161057	2.96471	2.80107	2.15871	2.98768	2.77168	2.54096	2.55861	2.54598	2.41367	0.401136	0.239447	0.638796	0.314359	0.401436	0.152979	0.235942	0.613233	0.14517	13.5303	8.54842	29.5916	10.5218	14.4835	6.02052	9.22148	24.0863	6.01452	2.87578	3.61422	3.27804	2.78201	2.66576	2.57247	3.24191	2.80679	2.57452	2.65043	2.85548	2.67728	1.52543	1.65808
Cre01.g008250	Cre01.g008250		N/A	N/A	-1.21374	-0.225891	N/A	N/A	0.577451	1.43602	0.376481	0.149586	0.619139	0.0957778	0.14928	1.22789	0.142933	0.153177	0.409349	0.33898	0.0452472	0.0277341	0.0207229	0.0146227	0.0828665	0.0497223	26.5265	28.5059	90.0389	30.2484	4.47945	21.6364	9.79547	6.74869	34.7872	0.640205	0.667454	0.810061	0.434248	0.430466	0.482273	1.74728	1.96025	1.68597	1.04599	1.15803	1.01858	0.0319295	0.0879197
Cre01.g008300	Cre01.g008300		-0.359856	-0.337657	-0.653153	-0.95729	-1.12062	-1.03685	4.79898	11.7322	13.2025	3.73956	7.46037	6.07181	3.79755	6.04235	6.43479	1.01728	2.41819	1.17448	0.174807	2.51982	0.416169	0.339423	0.571026	1.03452	21.1979	20.6115	8.89587	4.67454	33.776	6.85412	8.93794	9.45039	16.077	4.58363	3.98697	3.37455	5.09716	5.74987	6.00167	10.8435	11.9408	8.75365	10.0675	15.5325	13.2552	13.8225	14.2458
Cre01.g008350	Cre01.g008350		-0.0559507	0.104781	-0.165342	-0.0179545	-0.368695	-0.582122	8.60711	14.3947	17.0835	8.2797	12.836	13.2309	9.25549	14.2167	11.4114	0.858373	0.748511	2.30416	0.302895	2.16179	0.412295	0.847162	0.914522	0.611351	9.97283	5.1999	13.4876	3.65829	16.8416	3.11616	9.15307	6.43274	5.35736	8.34029	8.01002	7.61252	8.41782	9.37161	9.89039	13.8853	13.7127	15.3628	14.1614	15.3233	13.9227	20.1074	19.6561
Cre01.g008450	Cre01.g008450		-0.649576	-0.123405	0.642618	0.27443	-1.44995	-1.00864	17.098	10.2055	22.1795	10.8994	15.9324	8.11847	15.6962	12.3437	11.0235	3.624	3.63443	8.62379	0.858952	0.739784	0.187458	1.94982	1.75885	0.949073	21.1955	35.6125	38.8818	7.88074	4.64327	2.30903	12.4222	14.2489	8.60952	14.8535	13.7092	13.1422	19.5546	21.671	19.6572	7.1672	6.70879	7.01504	14.7845	13.0934	12.464	26.7488	24.8437
Cre01.g008500	Cre01.g008500		-0.239817	-0.208129	-0.094171	-0.365253	-0.699008	-0.216194	5.10828	4.81527	3.90439	4.32596	4.51099	2.40509	4.42203	3.73825	3.36103	0.694259	0.50684	0.648419	0.583776	0.709354	0.108059	0.144488	0.797417	0.427533	13.5909	10.5257	16.6074	13.4947	15.725	4.49292	3.26746	21.3313	12.7203	6.40813	4.63343	5.12172	5.08822	4.98143	4.41675	4.42553	4.53581	5.17393	5.68808	4.4797	4.58856	4.11096	4.15236
Cre01.g008550	Cre01.g008550		-0.39459	-0.0247695	-0.0407726	-0.825837	-0.736711	-0.461605	36.6126	41.231	40.7809	27.8514	40.0821	24.4728	35.9894	23.2607	29.6142	5.02943	15.7246	11.1611	1.03266	7.12148	0.280435	3.21286	1.056	1.16266	13.7369	38.1377	27.3685	3.70776	17.7673	1.1459	8.92724	4.53985	3.92603	34.0258	33.8145	32.6253	35.9839	36.8356	46.3907	29.1527	26.4702	26.3544	48.8654	60.7393	55.804	46.5935	46.1573
Cre01.g008600	Cre01.g008600		0.0597378	-0.182771	-0.163458	-0.0621063	0.323014	0.302084	4.3684	4.60476	3.70631	4.55308	4.11151	4.63637	3.8486	4.41074	4.5696	0.198181	0.714943	0.569338	0.20458	0.603977	0.294936	0.335197	0.345879	0.329101	4.53669	15.5262	15.3613	4.49321	14.6899	6.36134	8.70959	7.84175	7.20196	4.58748	4.23623	4.32944	4.63785	4.26636	4.15304	4.7511	4.36638	4.60407	3.35328	5.33931	5.21444	3.25731	3.26832
Cre01.g008650	CDK1	Cyclin-dependent kinase	0.0314437	-0.381013	-0.0508727	0.384992	0.175581	0.0540154	20.471	13.9586	25.8259	20.9221	13.4749	29.1682	15.7197	18.2278	26.8111	1.06638	1.32102	3.83966	0.545828	0.751551	1.18635	0.723839	3.40085	0.139565	5.2092	9.46385	14.8675	2.60886	5.5774	4.06725	4.60467	18.6575	0.52055	21.8412	21.3797	20.5621	19.3515	20.5312	19.1605	15.2142	15.0871	15.1561	12.611	12.587	13.096	23.4152	21.6366
Cre01.g008700	Cre01.g008700		-0.104585	-0.207722	-0.136454	-0.206026	-0.0864717	-0.122018	6.40359	5.52786	6.80083	5.95581	5.02899	6.40518	5.54489	4.79223	6.2493	0.292174	0.846701	0.349009	0.525388	0.184327	0.604446	0.465675	0.318667	0.242423	4.56265	15.317	5.13185	8.82144	3.6653	9.43683	8.39826	6.64966	3.8792	6.57813	6.1791	6.27024	6.24297	6.22682	6.9243	6.16404	5.60037	5.85172	6.51457	4.68763	4.34885	6.89981	7.26394
Cre01.g008750	Cre01.g008750		N/A	N/A	N/A	N/A	N/A	N/A	0.012586	0.0331486	0.0172635	0.0512445	0.0721237	0.0569705	0.0124741	0.11067	0.0479462	0.0113162	0.023835	0.0134135	0.0325599	0.0326067	0.0400899	0.011087	0.049772	0.0542464	89.9109	71.9036	77.6987	63.5383	45.2095	70.3696	88.8806	44.9732	113.14	0	0.0170565	0	0.0298243	0.0139146	0.0147206	0	0.0624334	0.0142515	0.0560737	0.0322172	0.0339157	0	0.0161057
Cre01.g008800	Cre01.g008800		-0.839753	-1.0237	-0.752893	0.120863	0.132363	-0.158882	2.27284	3.54871	1.04366	1.26992	2.10585	1.14395	1.1179	3.85882	0.934829	1.0126	1.74292	0.33163	0.104504	0.428677	0.0513068	0.179692	1.37817	0.172823	44.552	49.1143	31.7756	8.22914	20.3565	4.48507	16.0741	35.715	18.4871	1.06907	1.71934	1.51099	3.47618	3.41922	2.44222	4.25746	4.85113	5.85124	3.10606	1.62385	1.60253	0.607863	0.828776
Cre01.g008850	HLM2	Histone-lysine N-methyltransferase	-0.0879617	-0.249523	-0.25309	0.234093	-0.066934	-0.120122	11.2779	10.8573	10.6442	10.6109	9.11034	10.1617	9.48672	12.77	9.79386	1.19493	1.55427	4.02275	0.328854	0.690422	0.627284	1.10184	1.56356	0.813481	10.5953	14.3155	37.7927	3.09922	7.57844	6.17303	11.6146	12.244	8.30603	12.5197	12.3581	12.1574	10.6075	10.0617	9.96327	12.0512	12.5231	12.0026	10.1296	8.64116	9.79616	7.50977	6.63178
Cre01.g008891	Cre01.g008891		0.0912809	-0.484154	-0.185787	-0.227543	0.142128	0.326006	4.88293	6.24696	4.71485	5.20186	5.49214	5.20298	3.49089	5.33546	5.91024	0.799995	0.581866	0.597603	0.214166	0.334638	0.387327	0.351492	0.373026	0.441248	16.3835	9.31439	12.6749	4.1171	6.09303	7.44433	10.0688	6.99145	7.46582	4.88839	4.41533	6.27782	4.60086	3.94755	5.16764	5.9712	6.24878	7.39712	6.10492	5.92591	5.83383	5.21752	5.15338
Cre01.g008900	Cre01.g008900		N/A	N/A	N/A	N/A	N/A	N/A	0	0	0	0	0	0	0	0	0	0	0	0	0	0	0	0	0	0	N/A	N/A	N/A	N/A	N/A	N/A	N/A	N/A	N/A	0	0	0	0	0	0	0	0	0	0	0	0	0	0
Cre01.g008950	Cre01.g008950		0.421575	0.515505	0.69726	0.803719	-0.382089	-0.420726	15.9043	12.4466	23.2838	21.302	20.1813	17.8662	22.7351	21.7268	17.3941	1.93179	2.84266	8.00939	0.576318	1.90669	1.36466	0.464019	1.72936	1.87423	12.1464	22.8388	34.399	2.70546	9.44784	7.63823	2.04099	7.95958	10.7751	14.8513	14.5397	14.2792	17.3585	19.1456	15.2513	10.2638	9.69937	11.5696	17.2675	14.2805	11.5991	26.7898	26.9907
Cre01.g009000	Cre01.g009000		0.191622	0.148759	-0.114141	-0.0953177	-0.390962	-0.0168592	5.53045	8.36836	5.54087	6.31603	7.7318	4.22559	6.13114	7.83334	5.4765	0.524151	0.866546	0.699587	1.18307	1.19341	0.497477	1.101	1.88476	0.89659	9.47756	10.355	12.6259	18.7312	15.4351	11.773	17.9575	24.0607	16.3716	5.96742	5.10117	6.19281	5.12727	5.82218	4.97182	8.05633	7.58952	9.9946	7.92541	8.00166	8.64263	5.42551	6.3535
Cre01.g009050	Cre01.g009050		N/A	N/A	N/A	N/A	N/A	N/A	0.02719	0	0	0	0	0	0	0	0	0.0666016	0	0	0	0	0	0	0	0	244.949	N/A	N/A	N/A	N/A	N/A	N/A	N/A	N/A	0	0	0.16314	0	0	0	0	0	0	0	0	0	0	0
Cre01.g009101	Cre01.g009101		-0.571449	-0.308167	-3.37445	-2.16287	0.717783	0.57845	2.75969	4.13824	1.83687	1.85711	0.39903	3.02101	2.22891	0.924117	2.74289	1.36946	1.23403	0.206241	0.368027	0.107053	0.229522	0.136478	0.120691	0.237158	49.6236	29.8201	11.2278	19.8172	26.8284	7.59752	6.12307	13.0601	8.64626	3.97703	3.61493	4.37848	1.52619	1.55439	1.50711	5.14404	5.12443	4.50323	1.86034	4.48904	3.70837	2.11244	1.95061
Cre01.g009150	Cre01.g009150		1.64792	0.727543	0.611486	0.349582	1.73788	1.71257	2.2656	3.42983	2.70212	7.10001	5.24021	9.01275	3.75143	4.37026	8.85603	0.362141	0.552108	0.382243	0.717469	0.753357	0.916476	0.583296	0.79653	0.633819	15.9843	16.0972	14.1461	10.1052	14.3765	10.1687	15.5486	18.2261	7.15691	2.35954	1.79175	2.40884	1.86593	2.44301	2.72456	2.76292	3.27773	4.13757	2.98579	3.38816	4.02683	2.54439	2.30571
Cre01.g009200	Cre01.g009200		-0.321168	0.292583	0.436153	0.544356	-1.11979	-0.861467	4.72858	3.50248	7.13034	3.78486	4.73882	3.2811	5.79171	5.1079	3.92449	0.320017	1.25385	3.26766	0.35188	0.640461	0.792745	0.482466	0.315127	0.306291	6.76772	35.7989	45.8276	9.29704	13.5152	24.1609	8.33028	6.1694	7.8046	4.76287	4.75601	4.32615	5.19915	4.90686	4.42043	2.74376	2.31504	3.3382	5.89409	3.57244	3.15133	10.033	10.3286
Cre01.g009250	TOP2	DNA topoisomerase II	-0.318948	-0.01601	0.785438	0.354326	-1.15661	-0.946963	33.3894	19.3859	52.9364	26.7667	33.4139	23.7454	33.0209	24.7827	27.4594	7.54489	8.33134	15.2596	1.33195	2.78511	1.05688	4.00333	4.21169	0.761822	22.5967	42.9762	28.8263	4.97612	8.33519	4.45089	12.1236	16.9944	2.77436	30.3119	27.2083	23.5975	36.7158	43.0377	39.4651	12.0823	11.6334	12.4251	29.7891	27.3714	23.0142	56.1062	54.9441
Cre01.g009300	Cre01.g009300		0.17065	-0.137681	0.01428	0.0256549	0.673146	0.447561	33.1447	26.4477	30.1185	37.3066	26.7108	48.0253	30.1279	26.9222	41.0735	8.11273	1.27185	1.48285	0.767322	1.15982	0.646588	0.591397	2.92059	1.99951	24.4767	4.80892	4.92339	2.0568	4.34214	1.34635	1.96296	10.8483	4.86812	49.5277	30.8131	30.1399	29.924	27.6162	30.8475	24.8509	25.875	25.5575	26.6264	27.5451	28.2314	30.7659	31.7474
Cre01.g009325	Cre01.g009325		N/A	N/A	N/A	N/A	N/A	N/A	0.513254	0.468039	0.480916	0.641041	0.690696	0.47909	0.653878	0.530319	0.553541	0.113041	0.0673105	0.198901	0.0941148	0.104951	0.072	0.186972	0.309283	0.170415	22.0244	14.3814	41.3589	14.6816	15.1949	15.0285	28.5943	58.3201	30.7863	0.332656	0.551928	0.679837	0.536316	0.475982	0.502806	0.469119	0.448838	0.410066	0.504516	0.579519	0.396175	0.2838	0.377228
Cre01.g009350	AIH2	Agmatine iminohydrolase	N/A	N/A	0.545769	0.139692	3.40954	3.38802	0.612597	3.5814	4.72498	9.2263	5.22812	50.2082	2.43161	3.94552	49.4648	0.160967	0.239756	2.36342	0.802007	1.46098	2.25086	0.609602	1.26128	4.45279	26.2762	6.69448	50.0196	8.69262	27.9447	4.48306	25.0699	31.9674	9.00195	0.520745	0.939553	0.546702	0.570345	0.552865	0.54537	3.49653	3.82118	3.26834	3.70854	3.82935	3.36445	2.60434	2.64295
Cre01.g009400	NSS2	Sodium:solute symporter	N/A	N/A	-0.217168	-0.214406	N/A	N/A	0.818518	7.45595	0.933128	2.41528	6.414	1.52412	1.47236	6.42629	1.27941	0.389104	2.05466	0.541077	0.335493	3.83878	0.274744	0.0997127	1.87853	0.131573	47.5376	27.5573	57.9853	13.8904	59.85	18.0264	6.77232	29.2319	10.2839	0.635612	1.27152	1.36321	0.562066	0.536354	0.542347	5.33233	6.27259	11.2596	6.90951	7.01695	7.9447	1.17242	1.62941
Cre01.g009450	DNJ22	DnaJ-like protein	0.585323	0.252576	0.281906	0.0778089	0.594772	0.670982	1.47537	1.37258	1.45065	2.21361	1.66878	2.19082	1.75766	1.44864	2.30966	0.185457	0.226318	0.377762	0.188817	0.0715781	0.399934	0.144422	0.153318	0.363892	12.5701	16.4885	26.0409	8.52983	4.28924	18.255	8.2167	10.5836	15.7552	1.76032	1.29244	1.28078	1.61116	1.45983	1.44771	1.38606	1.66051	1.01124	1.24398	1.40306	1.53063	1.7251	1.11843
Cre01.g009500	CDPK3	Calcium/calmodulin-dependent protein kinase	-0.443192	0.345024	-0.279799	0.014327	-0.403631	-0.652414	5.89742	9.82633	5.5803	4.33758	8.094	4.21844	7.49073	9.92439	3.55027	0.495128	1.38179	1.85416	0.203022	0.776549	0.310607	0.64582	0.740763	0.0891512	8.39568	14.0621	33.227	4.68054	9.59413	7.36308	8.62159	7.46406	2.51111	5.78801	5.53014	5.41425	6.00243	6.80911	5.84055	10.318	10.609	11.6382	9.93085	7.83847	8.62343	7.16402	7.78601
Cre01.g009550	Cre01.g009550	N-acetyltransferase	0.958027	0.315213	-0.182774	0.420994	0.661226	0.646845	2.03562	2.9912	2.9487	3.95451	2.63527	4.66315	2.53271	4.00477	4.6169	0.131097	0.528207	0.354817	0.312836	0.336399	0.473105	0.294961	0.961202	0.36067	6.44014	17.6587	12.033	7.91087	12.7652	10.1456	11.646	24.0015	7.81195	1.97205	2.05988	1.97711	1.89352	2.2758	2.03538	2.58827	3.59305	2.97402	3.66653	2.71561	2.40972	2.86791	3.30532
Cre01.g009575	Cre01.g009575		N/A	N/A	N/A	N/A	N/A	N/A	0.23837	0.388688	0.268319	0.151938	0.235625	0.168802	0.334922	0.678185	0.292698	0.0493385	0.0709241	0.102586	0.0280074	0.0677607	0.0313266	0.0640196	0.255425	0.0578204	20.6983	18.247	38.2327	18.4334	28.7579	18.5582	19.1148	37.6631	19.7543	0.298521	0.235706	0.283704	0.231795	0.160113	0.22038	0.424624	0.440434	0.426632	0.250095	0.380168	0.410176	0.434366	0.287146
Cre01.g009650	BUG25	basal body protein	-0.346972	-0.306715	-0.603621	-0.412019	-0.3916	-0.48449	7.8109	8.23689	7.2569	6.14118	5.4207	5.53181	6.31496	6.1906	5.18686	1.07489	1.77742	1.77183	0.41221	1.54013	0.44322	0.247256	1.39969	0.853482	13.7614	21.5788	24.4158	6.71222	28.412	8.01221	3.91541	22.6099	16.4547	9.69593	8.25715	7.74484	7.23304	7.3295	6.60492	9.51236	9.60884	7.53414	4.96269	9.20905	8.59424	8.94331	8.71117
Cre01.g009700	PPP1	Phosphoprotein phosphatase 2C-related	-0.536035	-0.107265	0.193892	0.217772	-0.465696	-0.244057	3.71849	3.54451	3.80158	2.56451	4.05437	2.7528	3.45205	4.12203	3.20993	0.496498	0.661128	0.739874	0.199176	0.857197	0.229829	0.468895	0.783257	0.876592	13.3521	18.6522	19.4623	7.76664	21.1426	8.34891	13.5831	19.0017	27.3088	4.0059	3.20998	4.06432	3.17109	4.36732	3.49235	3.91704	3.67487	3.42461	4.54044	3.04566	2.66441	3.76594	3.88734
Cre01.g009731	Cre01.g009731		N/A	N/A	N/A	N/A	N/A	N/A	0.597849	0.596594	0.661627	0.792783	0.860521	0.676165	0.899943	0.628903	0.627832	0.0949543	0.186065	0.132142	0.0863725	0.0791756	0.0611215	0.111088	0.0187491	0.0855306	15.8827	31.1878	19.9722	10.8949	9.2009	9.03944	12.3438	2.98124	13.6232	0.417213	0.592982	0.683146	0.643154	0.653525	0.597072	0.494539	0.391948	0.467866	0.577361	0.839821	0.80803	0.587321	0.517941
Cre01.g009765	Cre01.g009765		N/A	N/A	N/A	N/A	N/A	N/A	0.439237	0.425936	0.488179	0.420341	0.482962	0.30227	0.515891	0.432672	0.417568	0.0787515	0.0922809	0.117216	0.0620916	0.0247173	0.0968989	0.0891333	0.0650072	0.0512313	17.9292	21.6654	24.0109	14.7717	5.11785	32.0571	17.2776	15.0246	12.269	0.448295	0.412966	0.298219	0.487342	0.462889	0.525708	0.446364	0.321258	0.301869	0.466462	0.51662	0.503043	0.424757	0.301878
Cre01.g009800	FAP289	coiled-coil Flagellar Associated Protein 289	-0.865826	0.215434	-0.684072	-0.875398	-0.211382	-0.948902	14.7912	16.0875	10.5978	8.11641	10.013	9.15346	17.1734	8.76937	5.48996	2.03117	6.44039	4.48597	0.93339	3.33396	1.35944	0.960519	0.531612	0.63123	13.7323	40.0335	42.3291	11.5	33.2964	14.8516	5.59307	6.06215	11.4979	13.7193	13.0561	13.0993	14.6952	15.8557	18.3216	21.6372	21.2065	19.2107	18.5233	9.20568	6.74175	14.8341	15.7303
Cre01.g009850	Cre01.g009850		-0.664777	0.21266	-0.374556	-0.43232	-0.697652	-0.83471	15.1446	16.3635	12.1273	9.55304	12.6219	7.47737	17.55	12.1265	6.79971	1.13098	4.89494	4.36548	0.997014	3.08025	1.06753	1.21134	0.651237	0.584425	7.46784	29.9138	35.9973	10.4366	24.4041	14.2769	6.90226	5.37036	8.59486	14.8524	13.8727	15.0384	15.0711	14.7607	17.2726	19.7058	20.0597	17.5265	20.5022	10.6113	9.77561	15.8738	16.7383
Cre01.g009900	CDJ3	Chloroplast DnaJ-like protein 3	0.141865	0.403402	-0.0640028	-0.0533084	-0.0123587	0.0696382	71.1668	101.525	77.5476	78.5204	97.1192	76.8862	94.1268	97.8418	81.3826	8.7672	11.3775	15.8144	2.27484	12.3735	2.52591	3.80806	5.49833	4.65712	12.3192	11.2066	20.3932	2.89714	12.7405	3.28526	4.04567	5.61961	5.72249	62.0498	71.7311	70.3908	68.5049	66.6427	87.6812	101.829	96.0941	114.411	115.193	86.6156	95.0059	92.647	92.2265
Cre01.g009950	NEP1	NEP1-like protein	0.765035	0.626634	0.535616	0.702359	0.857936	0.964679	14.9572	12.7275	15.0095	25.4184	18.4493	27.2039	23.0933	20.7097	29.293	3.08661	3.12304	5.75694	2.04426	1.95605	1.1884	0.307102	4.01604	2.18698	20.6363	24.5377	38.3552	8.04245	10.6023	4.3685	1.32983	19.392	7.46587	13.3301	11.0882	12.2467	17.3272	17.9832	17.7677	11.0574	10.6926	9.44647	11.9149	16.6551	16.5986	10.3132	9.69875
Cre01.g010000	MAPK8	Mitogen-Activated Protein Kinase	-0.065692	0.375187	0.102745	0.27048	-0.28052	-0.206796	21.6723	21.5939	25.8945	20.7076	23.1878	21.3188	28.1091	26.0467	22.4365	1.87834	3.36698	3.82365	0.89308	1.19892	0.675931	1.76553	0.743654	0.69346	8.66703	15.5923	14.7663	4.31282	5.17046	3.17059	6.281	2.85508	3.09077	21.3695	20.9605	18.4805	23.7935	23.0163	22.4133	19.935	18.4299	21.7926	27.9503	21.7218	19.7337	28.091	27.4517
Cre01.g010050	Cre01.g010050		0.166486	0.229633	-0.129863	0.389049	0.426094	0.161782	5.21244	5.73903	4.45893	5.85003	5.245	5.99098	6.11178	7.51543	4.98807	0.45292	1.07524	0.33654	0.289725	0.228929	0.695903	0.423371	0.605785	0.406925	8.68922	18.7355	7.54754	4.95254	4.3647	11.6158	6.92714	8.06055	8.15797	5.47786	5.24564	5.79752	5.29075	4.46409	4.99877	6.31609	6.41968	7.21525	4.38825	4.93793	5.15697	4.71143	3.81134
Cre01.g010100	Cre01.g010100	N-acetyltransferase	0.0147316	0.367967	0.503516	0.204918	-0.574183	-0.382928	5.06114	3.62127	8.06649	5.11309	5.13374	5.41799	6.53157	4.17395	6.18602	0.379128	0.379264	0.394164	0.279317	0.574055	0.344957	0.753962	0.867344	0.442608	7.49095	10.4733	4.88643	5.46279	11.182	6.36689	11.5433	20.7799	7.15497	4.88625	4.72838	5.24839	4.59526	5.3645	5.54409	3.78254	3.94755	3.63893	2.88016	3.80764	3.67078	8.25367	7.61003
Cre01.g010150	Cre01.g010150		0.293963	0.246861	0.125451	0.207766	N/A	N/A	1.02699	1.10378	0.840316	1.25909	1.20405	1.07159	1.21865	1.27475	0.963228	0.0906778	0.121882	0.182999	0.111422	0.0432613	0.225264	0.130231	0.0744063	0.305913	8.82947	11.0423	21.7774	8.84941	3.59297	21.0215	10.6865	5.83693	31.7592	1.03028	1.06144	1.06715	1.15609	0.933755	0.913226	1.15014	1.2953	0.928908	1.0379	1.12137	1.08904	0.667186	0.62464
Cre01.g010201	Cre01.g010201		0.564057	0.335983	0.367779	0.218824	0.600744	0.516681	1.39329	1.66676	1.19763	2.05987	2.15073	1.81621	1.75866	1.93975	1.71341	0.168795	0.286004	0.460611	0.184672	0.305348	0.349582	0.188284	0.0625307	0.429677	12.1149	17.1593	38.4601	8.96522	14.1974	19.2479	10.7061	3.22364	25.0773	1.3533	1.62477	1.13355	1.52376	1.34152	1.38283	2.06446	1.98459	1.36742	1.53393	1.49029	1.55989	0.855178	0.644732
Cre01.g010250	PPP2	Phosphoprotein phosphatase 2C-related	-0.266349	0.166719	0.380465	0.159227	-0.872143	-0.694967	3.02444	2.43201	3.67545	2.51458	3.1659	2.00803	3.39494	2.7158	2.27041	0.373422	0.523854	0.391451	0.300436	1.08074	0.135529	0.472061	0.54125	0.1137	12.3468	21.5399	10.6504	11.9478	34.1368	6.74935	13.9048	19.9296	5.00789	3.07234	2.71485	2.63472	3.17284	3.66238	2.88951	2.30872	2.15949	1.80849	3.36658	2.3826	2.56621	3.5423	3.51367
Cre01.g010296	Cre01.g010296		0.806194	0.70373	-0.213198	-0.498103	-1.91159	-0.972125	3.71348	5.35495	12.6215	6.49337	4.6193	3.35478	6.04819	3.7915	6.43385	4.89991	6.37603	2.53507	3.60705	1.96026	0.364224	0.770671	6.56707	2.73374	131.949	119.068	20.0854	55.5498	42.4363	10.8569	12.7422	173.205	42.4899	3.08642	11.7239	0	0	0	7.47058	0	5.3136	2.43219	7.50769	0	16.8762	12.0819	15.4615
Cre01.g010300	Cre01.g010300		-0.572918	0.360082	0.27195	0.229936	-1.62364	-1.11553	2.02823	1.55867	3.24959	1.36349	1.88199	1.05454	2.60323	1.82798	1.49975	0.675062	0.917114	0.817795	0.12482	0.486236	0.138111	0.314581	0.67258	0.272507	33.2833	58.8397	25.1661	9.15447	25.8362	13.0967	12.0842	36.7937	18.1701	1.65431	1.52489	1.17291	2.42224	2.92408	2.47096	0.588135	0.939534	0.806367	2.89315	2.17626	1.94855	3.96847	3.03363
Cre01.g010350	LIPB	Lipoate protein ligase B	0.112253	-0.0172978	-0.306648	0.381042	0.310094	0.436128	5.79459	7.7551	4.80203	6.26346	6.27014	5.9535	5.72553	10.0993	6.49699	0.461426	0.994795	0.524889	0.766628	0.482547	0.325044	0.88024	1.54491	0.0793568	7.96305	12.8276	10.9306	12.2397	7.69596	5.45971	15.374	15.2972	1.22144	5.91809	5.94218	6.46896	5.74423	5.05582	5.63825	7.53559	7.82011	9.29544	8.40738	6.63448	6.83762	5.50324	5.13351
Cre01.g010400	FAP380	Flagellar Associated Membrane Protein 380	0.203726	0.659444	0.655257	0.953724	-0.421099	-0.214198	351.493	241.942	734.417	404.804	381.033	548.504	555.175	468.609	633.086	17.6654	43.567	221.715	34.1286	75.2222	56.9373	60.8422	139.788	43.3816	5.0258	18.0072	30.1892	8.43089	19.7416	10.3805	10.9591	29.8305	6.8524	354.595	346.893	323.786	346.216	360.385	377.085	308.444	283.01	228.438	205.562	223.382	202.814	534.147	538.805
Cre01.g010450	Cre01.g010450		-0.372596	0.22772	0.360489	0.274229	-0.373492	-0.03635	32.5301	20.4602	40.372	25.126	26.2681	31.1636	38.0922	24.7435	39.3675	3.79078	2.56151	3.37603	0.454106	1.76176	2.84245	3.11973	4.27793	2.21505	11.6531	12.5194	8.36232	1.80732	6.70683	9.12105	8.18996	17.2891	5.6266	31.7818	31.7285	25.7163	34.6874	36.0245	35.2421	18.7671	19.3892	18.2032	24.1811	23.2327	18.9881	40.1357	39.0194
Cre01.g010500	Cre01.g010500		-0.860795	-0.258563	0.898417	0.573495	0.902312	1.47749	11.7343	8.38176	8.78858	6.4615	15.6238	16.4264	9.80896	12.4731	24.4731	5.35687	6.64875	6.44777	3.0319	8.21199	3.55899	3.62968	5.51792	1.82743	45.6513	79.3241	73.3654	46.9225	52.5609	21.6663	37.0037	44.2385	7.46711	11.3653	7.19857	11.3039	6.4321	12.7002	21.4059	6.22269	3.26056	20.9216	6.15932	10.2795	3.44687	3.71477	3.81797
Cre01.g010550	HLD2	Haloalkane dehalogenase-like hydrolase	-0.501445	0.10674	-0.247867	0.364833	-0.860498	-0.373536	2.0755	2.90286	1.58431	1.46613	2.44461	0.87258	2.23489	3.7381	1.22291	0.421128	0.565221	0.289375	0.145062	0.461803	0.0820396	0.143825	0.690331	0.135286	20.2904	19.4712	18.265	9.89421	18.8906	9.40195	6.43547	18.4674	11.0626	1.64503	2.49134	2.63036	1.81258	2.17463	1.69908	2.1806	2.42329	3.49368	2.82088	2.89591	3.60278	1.27221	1.3326
Cre01.g010650	Cre01.g010650		-0.161992	-0.0639468	-0.400959	-0.0718158	0.132629	0.183412	1.78908	1.79681	1.63168	1.59906	1.36082	1.78879	1.71151	1.70955	1.85288	0.191102	0.125797	0.295001	0.12944	0.0558351	0.134781	0.0701062	0.249119	0.17297	10.6816	7.00113	18.0796	8.09474	4.10305	7.53476	4.09616	14.5722	9.33519	1.91103	1.99097	1.90507	1.61925	1.4988	1.80935	1.78766	2.0214	1.72367	1.64593	1.78611	1.81607	1.29517	1.29263
Cre01.g010700	SYP2	Endosomal Qa-SNARE protein, Syntaxin7/Syx7/Pep12/Syp2-family (Qa.III.b)	0.642077	0.425102	-0.0443733	0.50491	0.49404	0.658416	9.48813	12.625	11.6983	14.8069	12.2426	16.4757	12.7394	17.9154	18.464	1.80317	1.33876	1.79185	0.445715	1.38454	1.20297	1.10653	2.07666	1.43732	19.0045	10.604	15.3172	3.01017	11.3092	7.30147	8.68586	11.5915	7.78447	9.41434	11.2661	11.9448	7.28374	8.88539	8.1344	13.0314	13.8666	13.925	12.761	11.7121	10.4541	12.6422	14.9472
Cre01.g010750	RLS10	RegA/Rls-like protein	0.598318	0.350433	-0.0834535	0.945057	1.07242	1.02857	9.72244	11.2	11.8116	14.7193	10.5705	24.8393	12.3956	21.563	24.0956	0.833651	2.28009	1.28406	0.742434	1.84456	1.13346	1.76254	0.867716	0.615401	8.5745	20.3578	10.8712	5.04395	17.45	4.56318	14.2192	4.02409	2.554	9.53318	8.67602	11.1167	10.1435	9.26706	9.5982	13.4887	12.8175	13.1884	10.5336	8.39148	8.78052	10.7599	11.28
Cre01.g010800	Cre01.g010800		0.335765	0.265019	-0.0617234	0.344995	0.0218746	0.246178	2.23773	2.43125	2.77002	2.82412	2.32942	2.81234	2.68898	3.08804	3.28542	0.187104	0.486286	0.0999106	0.169995	0.277461	0.36739	0.246848	0.632449	0.237155	8.36133	20.0015	3.60685	6.01938	11.9111	13.0635	9.17998	20.4806	7.21841	2.49281	2.38012	2.28774	2.20243	2.00913	2.05417	2.04324	2.61125	2.13972	1.9443	3.23331	2.61566	2.64843	2.77175
Cre01.g010816	Cre01.g010816		-0.24585	0.323565	0.844467	0.63105	-1.18213	-0.617464	3.10924	1.7907	3.95308	2.62208	3.21538	1.74212	3.89096	2.77324	2.57668	1.01905	0.794831	1.16989	0.141573	0.102793	0.125639	0.471181	0.446104	0.258186	32.7748	44.3867	29.5943	5.39927	3.19691	7.21181	12.1096	16.086	10.0201	2.21806	2.3567	1.98352	3.99771	4.10506	3.99439	1.25224	1.27292	0.759408	2.54576	2.65611	2.25775	3.7377	4.59318
Cre01.g010832	Cre01.g010832		N/A	N/A	N/A	N/A	-2.44554	-1.70062	0.226114	0.070862	1.4185	0.0608157	0.145678	0.260404	0.318571	0.345759	0.436407	0.121545	0.0326023	0.495985	0.0311212	0.0541492	0.0120333	0.0741633	0.338719	0.036017	53.754	46.0082	34.9655	51.173	37.1704	4.62099	23.28	97.9641	8.25308	0.261478	0.13383	0.163498	0.257389	0.436534	0.103952	0.0241058	0.0979804	0.0894484	0.0439963	0.0631861	0.106455	1.88579	1.94493
Cre01.g010848	Cre01.g010848		-0.0768902	0.095225	-0.383851	-0.1599	0.286416	0.49861	8.62792	9.18768	6.72504	8.18012	7.04134	8.2019	9.21662	8.22377	9.50148	0.38807	1.96441	1.36194	0.549884	1.9897	0.16751	0.209043	1.5846	0.742692	4.49784	21.3809	20.2517	6.7222	28.2574	2.04233	2.26811	19.2686	7.8166	9.07237	8.49587	9.04796	8.44629	8.05511	8.6499	9.73563	8.71345	9.37642	5.57076	10.9777	10.7521	5.46064	5.96968
Cre01.g010864	Cre01.g010864	Homolog to bacterial PrfB peptide chain release factor	-0.708773	-0.343182	-0.848132	-0.393377	-0.011649	0.325394	2.65162	2.91391	1.05787	1.62237	1.61869	1.04936	2.09028	2.21849	1.32552	0.18579	0.762725	0.142376	0.254899	0.572066	0.133333	0.212701	0.133585	0.114357	7.00664	26.1753	13.4587	15.7115	35.3414	12.7061	10.1757	6.02143	8.62733	2.53332	2.83923	2.92303	2.45529	2.59901	2.55986	2.89394	2.78006	2.53198	1.77541	3.598	3.90406	1.00595	1.12823
Cre01.g010880	Cre01.g010880		-0.261228	-0.0127467	0.0448939	0.359527	-0.74273	-0.580322	4.54844	3.50942	4.46824	3.79512	3.62034	2.67025	4.50843	4.5026	2.98842	0.371096	0.484702	1.04186	0.359565	0.291977	0.109721	0.353214	0.326331	0.0673961	8.15874	13.8115	23.317	9.47443	8.06489	4.10902	7.83451	7.24762	2.25524	4.51635	4.37056	3.93577	5.00791	4.77165	4.6884	3.20246	2.94903	3.11501	4.11835	3.95196	3.71971	4.97783	5.42848
Cre01.g010900	GAP3	Glyceraldehyde-3-Phosphate Dehydrogenase	-0.70039	-0.0347525	-0.434948	-0.197704	-0.0870836	-0.161039	4062.68	2769.76	2969.67	2500.2	2048.85	2795.72	3965.99	2415.06	2656.02	143.655	149.384	101.233	88.6953	193.205	275.737	491.709	233.954	141.548	3.53596	5.39337	3.40888	3.54753	9.42992	9.86282	12.3981	9.68729	5.32932	4292.28	3964.88	4186.13	4006.01	3926.39	4000.42	2727.86	2585.83	2645.28	2835.72	3000.58	2823.31	3019.21	3053.71
Cre01.g010950	Cre01.g010950		0.424083	-0.0384233	-0.375435	0.167233	0.880414	0.683161	3.3433	4.09936	3.57585	4.48577	3.16008	6.58279	3.25543	4.60318	5.74158	0.466836	0.982519	0.275148	0.280649	0.354825	0.0812383	0.195809	0.115534	0.174345	13.9634	23.9677	7.69462	6.25644	11.2283	1.2341	6.01485	2.50987	3.03654	3.7461	3.5703	3.93016	2.9882	3.04336	2.78166	4.80904	4.45936	5.46674	2.80824	3.53492	3.51784	3.40434	4.04352
Cre01.g011000	RPL6	Cytosolic 80S ribosomal protein L6	0.376137	0.595339	0.114083	0.272266	0.520478	0.733426	1913.18	1906.61	1827.01	2483.04	2063.49	2620.71	2890.48	2302.61	3037.55	126.382	171.679	180.677	103.558	137.402	80.5067	156.237	194.366	315.822	6.60586	9.00445	9.88923	4.17064	6.65868	3.07194	5.40524	8.44109	10.3973	1933.45	1688.48	1847.53	2011.1	1988.11	2010.38	2049.04	2059.09	2080.73	1754.69	1756.59	1739.49	1678.68	1785.66
Cre01.g011100	Cre01.g011100	Terpenoid cylase	0.0548538	0.100955	-0.124444	0.0978486	0.317896	0.208812	21.7269	20.0464	24.1174	22.5689	18.3897	30.0626	23.3017	21.4532	27.8733	1.00941	1.11392	2.99809	0.433453	1.88399	2.00005	0.749102	0.810725	0.587797	4.6459	5.55669	12.4312	1.92058	10.2448	6.65295	3.2148	3.77904	2.10882	23.1532	22.1153	20.0788	22.0013	21.6075	21.4051	20.5782	21.3848	20.5008	18.2967	20.3491	19.1687	27.3956	27.6514
Cre01.g011150	Cre01.g011150		N/A	N/A	N/A	N/A	N/A	N/A	0.0163009	0.388877	0.0405357	0.0133837	0.217263	0.00519277	0.0194502	0.144321	0.034175	0.0182054	0.195763	0.0230583	0.0231812	0.088391	0.00899414	0.016845	0.0350989	0.0214204	111.684	50.3405	56.884	173.205	40.6838	173.205	86.6056	24.32	62.6787	0.0334677	0	0	0	0.0377255	0.0266121	0.263795	0.211633	0.206103	0.696839	0.495027	0.459868	0	0.0436624
Cre01.g011200	Cre01.g011200		0.0108312	0.268444	0.299666	0.159788	0.0846282	0.447902	7.35679	7.14201	6.91857	7.41223	8.79081	7.33656	8.86131	7.9785	9.43732	0.683217	1.00714	0.85572	0.997493	0.438143	0.146104	0.412122	0.843688	0.650899	9.28689	14.1016	12.3684	13.4574	4.98411	1.99146	4.65081	10.5745	6.89707	6.16079	7.43494	7.21493	7.41722	8.23437	7.67847	6.04931	6.26576	6.98451	7.56817	8.84594	7.13838	6.48574	5.42519
Cre01.g011250	Cre01.g011250		N/A	N/A	N/A	N/A	N/A	N/A	0.271275	0.335248	0.432385	0.234224	0.3276	0.175422	0.363123	0.368766	0.281148	0.0694468	0.168082	0.253741	0.0385801	0.147354	0.0440601	0.150353	0.113564	0.0331927	25.6001	50.1366	58.684	16.4715	44.9799	25.1166	41.4055	30.7956	11.8062	0.175821	0.254614	0.256804	0.242873	0.37791	0.319629	0.229215	0.190612	0.135402	0.51387	0.459191	0.483197	0.40469	0.56883
Cre01.g011300	SCLP50	Serine carboxypeptidase	-0.918775	-0.628768	-0.46961	-0.112162	-0.426462	-0.293367	18.9141	15.7817	15.629	10.0048	11.3969	11.6293	12.2323	14.6013	12.7532	8.35765	2.65734	1.29768	1.31297	0.589325	0.755805	0.362427	0.428586	0.200505	44.1874	16.8381	8.30301	13.1234	5.1709	6.49916	2.96286	2.93527	1.5722	19.1397	29.8081	28.3271	11.3785	11.836	12.9953	17.9723	19.2736	17.0706	14.0019	13.2598	13.1122	13.6452	14.9388
Cre01.g011350	Cre01.g011350		0.399947	0.329672	0.422354	0.675881	0.00153438	0.563728	3.62969	3.43906	3.89837	4.78923	4.60873	3.90252	4.56154	5.49415	5.76212	0.617493	0.637011	0.513004	0.319666	0.85199	0.356185	0.752246	1.12291	0.965302	17.0123	18.5228	13.1594	6.67467	18.4864	9.12705	16.4911	20.4383	16.7525	3.11802	2.84071	3.50538	4.54647	4.02002	3.74756	3.3737	2.41192	4.34491	3.57445	3.71908	3.21032	3.59158	4.27677
Cre01.g011400	Cre01.g011400		-0.419539	0.112506	-0.0281573	0.269121	-0.300247	-0.415926	3.85351	3.37862	3.53868	2.88113	3.31332	2.87381	4.16605	4.07148	2.65238	0.303932	0.308969	0.427953	0.165461	0.543536	0.103787	0.0853139	0.16698	0.246251	7.88714	9.14484	12.0936	5.74293	16.4046	3.61149	2.04784	4.10121	9.28415	3.45175	3.65802	3.71593	4.10588	3.91695	4.27256	3.35679	3.56718	3.4212	3.84092	3.053	3.03262	3.36169	3.06814
Cre01.g011450	Cre01.g011450		-0.421046	0.131759	-0.554938	0.250177	-0.339193	-0.351688	11.0404	12.6984	10.5882	8.24588	8.64364	8.36983	12.0962	15.1029	8.29765	0.619248	2.71072	3.27074	0.160069	0.299204	0.161231	0.152627	1.44768	0.148018	5.60893	21.3469	30.8903	1.94121	3.46156	1.92634	1.26178	9.58543	1.78386	11.3791	11.2727	9.79523	11.1665	11.1876	11.4412	14.0821	14.9618	16.2055	10.7883	10.029	10.1238	13.8699	13.4119
Cre01.g011500	RPN11	26S proteasome regulatory subunit	0.652248	0.53185	0.385896	0.635202	0.693212	0.636258	45.0452	37.5172	57.1579	70.7938	49.0226	92.4175	65.1256	58.27	88.8401	2.98331	5.41244	17.8399	7.77336	4.72451	3.40591	4.47531	13.9107	2.20433	6.62293	14.4266	31.2115	10.9803	9.63741	3.68535	6.87181	23.8729	2.48123	42.6701	45.2349	41.0537	48.7924	47.9774	44.5429	39.017	38.1277	28.4993	45.3824	37.3605	36.7161	36.17	39.1863
Cre01.g011550	Cre01.g011550		-0.415787	0.0680877	N/A	N/A	-0.282981	-0.0813991	1.94898	0.841558	1.77275	1.46097	0.924214	1.457	2.04316	0.939629	1.67549	0.195366	0.178476	0.538279	0.220715	0.253025	0.103139	0.190152	0.182028	0.0859465	10.024	21.2078	30.3642	15.1074	27.3773	7.07888	9.30672	19.3724	5.12962	1.8962	1.83367	2.08359	1.99337	2.22155	1.66548	0.862425	0.718184	0.752828	0.787994	1.19079	0.737126	1.27531	1.20748
Cre01.g011600	Cre01.g011600		-0.273233	0.262954	-0.312221	0.273974	-0.337146	-0.383862	13.1138	16.3683	18.6752	10.8512	13.183	14.7834	15.7357	19.7914	14.3124	1.14073	1.36455	2.60661	0.332936	1.45424	0.425549	0.67265	1.29134	0.52352	8.69872	8.33657	13.9576	3.06819	11.0312	2.87856	4.27467	6.52477	3.65781	14.5519	13.2034	13.3711	11.5307	12.0544	13.9714	16.4555	15.8612	16.9359	14.0429	16.7696	18.1444	20.6996	21.9311
Cre01.g011630	Cre01.g011630		-0.888903	-0.373781	0.0153183	-0.274786	-1.20053	-0.67177	30.2326	12.199	24.4793	16.3263	12.3292	10.6514	23.3322	10.0834	15.3666	2.2624	4.932	21.3573	1.39411	2.31486	0.776727	1.276	3.03908	1.58936	7.48332	40.4296	87.2461	8.53903	18.7754	7.29228	5.46883	30.1396	10.343	26.6231	31.6141	28.4048	32.5202	31.6257	30.6075	13.6725	14.4701	6.53946	6.45634	19.1874	12.8681	5.69492	4.86988
Cre01.g011660	Cre01.g011660		0.497145	0.200234	0.606688	-0.031223	-0.562549	-0.257459	3.20648	1.88217	4.5313	4.52568	2.86609	3.06816	3.68388	1.84187	3.7907	0.685819	0.959319	4.12231	0.183288	0.534275	0.29607	0.597543	0.727554	0.12522	21.3885	50.9689	90.974	4.04996	18.6413	9.64974	16.2205	39.5008	3.30335	2.24934	3.65411	4.2499	3.20209	2.88557	2.99787	1.51466	1.83377	1.29177	0.764829	3.49722	2.39075	0.838885	0.55046
Cre01.g011750	Cre01.g011750		0.0416996	-0.00953773	-0.330444	-0.244701	0.198954	0.369782	1.50624	1.5749	1.39687	1.55041	1.2525	1.60341	1.49632	1.3292	1.80497	0.250452	0.207478	0.255785	0.23512	0.345123	0.0509854	0.35558	0.261112	0.0988997	16.6276	13.1741	18.3114	15.165	27.5547	3.1798	23.7637	19.6443	5.4793	1.7578	1.79119	1.62857	1.36614	1.24388	1.24987	1.57847	1.84829	1.60816	1.26873	1.42183	1.72391	1.35226	1.15193
Cre01.g011800	Cre01.g011800		-0.232725	-0.110313	0.216962	0.28729	-0.324389	-0.544565	2.48261	1.75218	3.15367	2.11277	2.03653	2.51864	2.29986	2.13827	2.16215	0.500986	0.17674	0.815503	0.167328	0.193063	0.145162	0.100036	0.0705129	0.0843072	20.1798	10.0868	25.8588	7.91983	9.47999	5.76353	4.34965	3.29766	3.89923	2.05719	2.0545	1.99089	2.89476	3.09693	2.8014	1.58021	1.63992	1.9514	1.99586	1.63854	1.70717	2.48949	2.21183
Cre01.g011850	Cre01.g011850		-0.0366219	0.35892	-0.0562034	0.425558	0.125583	-0.027248	4.81783	6.9271	4.4853	4.69707	6.66243	4.89323	6.17869	9.30374	4.40138	0.299297	0.616988	0.55749	0.307092	0.863091	0.162648	0.439489	1.07261	0.280878	6.21228	8.90687	12.4293	6.53796	12.9546	3.32393	7.11298	11.5288	6.38158	5.21658	4.68335	4.91879	4.33903	4.98622	4.76298	7.59568	7.34816	7.12564	6.4	5.96682	7.12633	4.81793	5.25316
Cre01.g011901	ARS7	Arylsulfatase	N/A	N/A	N/A	N/A	-0.591642	-0.944619	0.847112	0.587196	1.08467	0.442383	0.489161	0.719776	0.728932	0.59594	0.56356	0.0718052	0.0923132	0.2482	0.0891224	0.131769	0.0541711	0.0973134	0.174365	0.0401866	8.47647	15.721	22.8825	20.146	26.9378	7.5261	13.3501	29.2588	7.13084	0.747643	0.958585	0.878957	0.805387	0.864789	0.827311	0.578436	0.45997	0.567546	0.733891	0.544762	0.63857	1.45501	1.25509
Cre01.g012000	Cre01.g012000		N/A	N/A	N/A	N/A	N/A	N/A	0.189985	0.183683	0.139332	0.0873353	0.155288	0.108309	0.162354	0.292853	0.103062	0.0729358	0.0342508	0.0407507	0.03813	0.0383639	0.0366498	0.0391305	0.071623	0.0187242	38.3902	18.6467	29.2473	43.6593	24.705	33.8382	24.102	24.457	18.1678	0.191292	0.185485	0.319447	0.202673	0.120951	0.120063	0.242265	0.186737	0.154951	0.15998	0.201386	0.156782	0.190783	0.104955
Cre01.g012050	NAR1.6	Formate/nitrite transporter	N/A	N/A	N/A	N/A	N/A	N/A	0.412169	0.86722	0.684561	0.27178	0.472766	0.600338	0.282347	0.852405	0.600126	0.157669	0.24793	0.436886	0.0347835	0.0585507	0.0607506	0.0574769	0.150238	0.113482	38.2534	28.5891	63.8199	12.7984	12.3847	10.1194	20.3568	17.6252	18.9097	0.683891	0.518898	0.344362	0.272475	0.339902	0.313485	0.846278	0.858967	0.549222	0.835346	0.799017	1.31449	0.974693	0.647799
Cre01.g012100	ARS4	Arylsulfatase	N/A	N/A	N/A	N/A	N/A	N/A	0.209504	0.133757	0.122256	0.0837966	0.0546553	0.0267265	0.0876691	0.0291662	0.0351231	0.11927	0.0869936	0.0531099	0.0384627	0.0478018	0.0231473	0.0380805	0.0290498	0.0160544	56.9297	65.0385	43.4416	45.9	87.4605	86.6078	43.4366	99.6008	45.7089	0.22941	0.401052	0.267676	0.163671	0.139517	0.0556965	0.139947	0.0285515	0.0346984	0.226432	0.149194	0.22372	0.0921195	0.0927861
Cre01.g012126	Cre01.g012126		N/A	N/A	N/A	N/A	N/A	N/A	0.517518	0.629224	0.423517	3.41035	1.91958	5.15948	2.71998	2.57497	5.86341	0.279882	0.210142	0.255645	0.444154	0.696156	0.526035	0.233277	1.55472	0.463898	54.0815	33.397	60.3623	13.0237	36.266	10.1955	8.57641	60.378	7.91174	0.28209	0.823171	0.913423	0.284112	0.353617	0.448698	0.955631	0.77304	0.669778	0.516484	0.429717	0.430692	0.245068	0.102349
Cre01.g012150	MSRA4	Peptide methionine-S-sulfoxide reductase, msrA-type	0.0822054	0.33327	-0.166492	0.12361	0.837527	1.03804	55.2081	46.0469	33.9178	58.4452	41.0281	60.6105	69.5548	50.1661	69.6478	5.49695	8.63159	8.01708	6.21198	1.75069	3.80444	4.94901	3.85778	7.32795	9.95678	18.7452	23.6368	10.6287	4.26706	6.27686	7.11527	7.69001	10.5214	57.004	58.7258	63.1622	53.7884	49.2068	49.3614	54.806	57.5266	47.5156	39.7064	39.7019	37.0248	25.26	29.3453
Cre01.g012200	Cre01.g012200		-0.103722	0.176174	-0.160698	0.300467	-0.0529827	-0.0464557	6.16129	7.25393	5.1309	5.73388	6.48931	4.94589	6.96154	8.93353	4.96831	0.71116	0.546986	1.86643	0.490074	0.30074	0.435804	0.322731	0.33037	0.0166989	11.5424	7.54054	36.3763	8.54699	4.63439	8.81144	4.63591	3.69809	0.336107	6.99578	6.89349	6.4668	5.48777	5.4377	5.68621	7.67268	7.33513	7.84111	7.29118	6.28202	7.10147	7.40121	6.72536
Cre01.g012300	Cre01.g012300		-0.107375	0.0898817	-0.0835067	0.472319	-0.167883	-0.0524273	31.5851	31.5602	31.654	29.3197	29.7853	28.1767	33.6155	43.7846	30.5243	2.03538	2.86985	2.65156	2.2016	1.48961	0.141934	2.05872	4.57568	1.68861	6.4441	9.09327	8.37673	7.50894	5.00115	0.503727	6.12431	10.4504	5.53202	28.2365	33.6886	31.7173	31.4493	33.669	30.75	34.8656	33.0318	29.4788	34.4189	28.5011	29.0649	34.9494	31.2366
Cre01.g012350	Cre01.g012350		0.349448	0.100326	-0.0415054	0.870404	0.222115	0.356699	15.0889	11.8669	14.5699	19.2244	11.5304	16.9949	16.1755	21.6948	18.6566	1.70868	3.28256	2.63657	1.1089	1.18863	0.364242	0.693169	4.44187	0.341197	11.3241	27.6614	18.0961	5.76818	10.3087	2.14324	4.28529	20.4743	1.82883	15.8479	12.1372	13.9484	16.5389	15.7727	16.2883	10.5474	11.3494	11.3907	6.88894	15.1397	15.8855	12.4405	13.5406
Cre01.g012400	Cre01.g012400		0.126777	0.322479	0.247476	0.425376	-0.336044	-0.210121	5.35889	5.52458	6.48386	5.85111	6.55838	5.13658	6.70117	7.41908	5.60506	0.878737	0.372066	2.43862	0.220571	0.308469	0.352373	0.339803	0.837356	0.136893	16.3978	6.73474	37.6107	3.76973	4.70343	6.86008	5.07081	11.2865	2.4423	6.95077	4.90237	5.77254	5.15607	4.68156	4.69002	5.01705	5.41664	5.52682	6.16048	5.41759	5.60888	8.79947	9.42033
Cre01.g012450	Cre01.g012450		0.280065	0.110358	-0.315908	0.482144	0.295371	0.089219	8.51032	9.16936	11.284	10.3337	7.36617	13.8477	9.18686	12.8079	12.0038	1.08118	0.436945	0.751219	0.958677	0.840095	1.36848	1.13834	1.40091	0.343257	12.7044	4.76527	6.65741	9.27724	11.4048	9.88237	12.391	10.9378	2.85957	9.31374	8.90278	8.18524	9.88242	7.90928	6.86847	9.12764	8.78596	9.7186	9.06041	8.66569	9.65788	12.3104	10.2788
Cre01.g012500	PRA1	Similar to Prenylated Rab Acceptor Protein	0.255793	0.315954	0.190408	0.498589	0.398554	0.249011	30.9347	27.4212	62.3968	36.9357	31.2899	82.2506	38.5085	38.7415	74.1519	2.72216	3.23048	14.2334	3.25403	5.00139	6.52182	5.17764	13.8148	5.27198	8.79971	11.781	22.8111	8.80997	15.984	7.9292	13.4454	35.6589	7.1097	33.2238	34.3473	28.4405	29.0933	32.4447	28.0584	28.9061	28.9036	27.3823	21.1141	30.1803	28.0407	47.4435	53.3556
Cre01.g012550	Cre01.g012550		0.339928	0.423056	0.380708	0.706245	0.00852377	-0.0526415	1.50589	1.36086	1.54412	1.906	1.77181	1.55327	2.01905	2.22031	1.48879	0.0994648	0.352418	0.369723	0.042158	0.422728	0.040126	0.228312	0.109521	0.0833725	6.60505	25.8967	23.944	2.21186	23.8585	2.58333	11.3079	4.93268	5.60001	1.67478	1.47429	1.39651	1.45861	1.46287	1.56829	1.38964	1.32834	1.21255	0.788687	1.66178	1.78415	1.32828	1.30458
Cre01.g012600	GPM2	Phosphoglucomutase	-0.238126	-0.0292416	-0.341187	-0.124562	-0.0929009	0.118185	5.18274	5.63589	3.49999	4.39416	4.44892	3.28171	5.07875	5.1697	3.79878	0.293508	0.763339	0.896594	0.180254	0.62664	0.16759	0.523946	0.208903	0.194838	5.66318	13.5443	25.6171	4.10212	14.0852	5.10677	10.3164	4.04091	5.12896	4.98139	5.72448	5.03366	5.28259	4.93198	5.14232	5.68235	5.67849	6.69717	6.13309	4.51317	5.11107	2.47375	2.49909
Cre01.g012650	KCN9	Voltage-gated potassium channel	N/A	N/A	N/A	N/A	N/A	N/A	0.0185734	0.022942	0.0345808	0.029883	0.0355033	0.0161337	0.0132748	0.0194471	0.0226203	0.0109562	0.0120977	0.0171782	0.0205815	0.0208242	0.00561787	0.00627166	0.0016167	0.0154871	58.989	52.7315	49.6755	68.8735	58.6543	34.8208	47.2448	8.31331	68.4655	0.0134554	0.0192129	0.0289084	0.0108331	0.00528328	0.0337471	0.00584268	0.0178471	0.0310582	0.0407055	0.0175484	0.0246504	0.00669145	0.0552092
Cre01.g012700	KCN6	Voltage-gated potassium channel	-0.725652	-0.24126	-1.73605	-2.24283	-1.40943	-1.13685	1.49026	5.25352	4.94334	0.901193	1.57706	1.86097	1.26077	1.10992	2.248	0.591489	2.42754	1.37549	0.141304	0.600826	0.0798319	0.0514319	0.727047	0.177933	39.6904	46.2078	27.8251	15.6797	38.0978	4.2898	4.07942	65.5046	7.9152	2.17929	0.778221	0.94334	1.27549	1.64341	2.12179	3.34234	3.43987	2.71816	8.63335	7.20517	6.18225	3.52015	4.21696
Cre01.g012750	KCN7	Voltage-gated potassium channel	-1.19266	-0.368807	-1.10705	-1.00509	-1.09871	-1.04664	2.48952	3.91423	3.21224	1.08916	1.81715	1.4999	1.92794	1.95023	1.55502	0.260761	0.331351	0.648255	0.083469	0.236506	0.11625	0.169544	0.0413586	0.159972	10.4743	8.46528	20.1808	7.66364	13.0152	7.75053	8.79404	2.12071	10.2875	2.6128	2.52195	2.42185	2.38076	2.10802	2.89174	4.23869	4.2142	3.38453	3.88599	4.06824	3.69375	3.24311	2.54264
Cre01.g012800	FAP230	Flagellar Associated Protein 230	-0.243358	0.608489	0.331854	0.411817	-0.204889	-0.361901	8.19386	7.17291	7.71326	6.92198	9.02804	6.69207	12.4929	9.54256	6.00199	0.635958	2.43896	1.69533	0.151588	2.6725	0.313573	0.651498	1.12458	0.373448	7.76139	34.0024	21.9794	2.18996	29.6022	4.68574	5.21496	11.7849	6.22207	7.40516	7.74843	7.75489	8.53645	8.80183	8.9164	6.37805	6.67778	7.02975	11.9828	5.55153	5.41756	8.35878	10.1691
Cre01.g012850	KCN8	Voltage-gated potassium channel	-0.141126	0.351394	-0.200834	-1.21212	-0.352895	-0.641755	1.8692	2.74562	2.19627	1.69501	2.38882	1.7197	2.38471	1.1851	1.40766	0.371647	1.09696	0.184774	0.114523	0.395624	0.168627	0.04603	0.356804	0.138351	19.8827	39.953	8.41307	6.75649	16.5615	9.80559	1.93021	30.1074	9.82842	1.60964	1.50536	1.53842	2.16219	2.00355	2.39603	1.90124	1.74474	1.71878	3.60974	4.24192	3.25732	2.13971	2.26083
Cre01.g012900	Cre01.g012900		0.218734	0.507092	-0.156679	0.6989	0.182616	0.126198	3.49437	4.8113	3.63786	4.06644	4.31616	4.12875	4.96614	7.81003	3.9704	0.180129	1.29646	0.203659	0.0933184	0.155301	0.0224131	0.187457	0.57251	0.193665	5.15483	26.9461	5.59834	2.29484	3.59812	0.542856	3.77471	7.33045	4.87772	3.44322	3.68195	3.58344	3.56291	3.53251	3.16219	6.16291	5.60688	5.91755	4.52343	2.9819	3.67515	4.00262	3.60858
Cre01.g012950	Cre01.g012950		0.297186	0.491252	-0.0866865	-0.495102	0.263935	0.386911	1.78138	5.06562	2.02321	2.18887	4.77021	2.42937	2.50403	3.59412	2.64553	0.399763	0.452345	0.234148	0.0863244	2.02834	0.151469	0.047958	0.248403	0.0949176	22.4412	8.9297	11.5731	3.94379	42.5209	6.23489	1.91524	6.91137	3.58784	1.73864	2.40331	2.11849	1.53165	1.52645	1.36976	5.48738	5.60524	5.26625	4.55116	4.8823	4.60142	1.82516	2.02534
Cre01.g013000	Cre01.g013000		N/A	N/A	-0.463856	0.150985	N/A	N/A	0.852204	1.25453	0.710015	0.721666	0.909588	0.448027	0.850021	1.39293	0.468977	0.123997	0.218951	0.232123	0.100979	0.157009	0.135105	0.079225	0.109803	0.0424185	14.5501	17.4529	32.6927	13.9925	17.2615	30.1555	9.32036	7.88288	9.0449	0.640882	0.935851	1.00877	0.836697	0.859286	0.83174	1.14462	1.18661	1.52496	1.51669	0.981722	1.17255	0.999833	0.877917
Cre01.g013050	Cre01.g013050		-0.344169	0.123595	-0.307533	0.175908	-0.46576	-0.530301	6.24154	7.95794	5.59618	4.91685	6.4302	4.05214	6.79982	8.98989	3.87485	0.617441	1.59364	2.16725	0.31042	0.581039	0.295667	0.231613	0.68618	0.295546	9.89245	20.0257	38.7274	6.3134	9.03611	7.29658	3.40616	7.63279	7.62728	5.65857	6.29906	7.29434	6.54539	5.91772	5.73416	7.21516	8.11502	10.0128	9.55313	5.85138	7.00017	7.34613	7.89694
Cre01.g013100	PRL10	Predicted extracellular protein	-1.65251	-0.636355	0.442791	-0.698711	-1.0618	-0.71777	23.1023	3.14353	17.3243	7.3485	4.27279	8.29892	14.8625	1.9368	10.5338	8.02301	1.10485	14.4897	1.17531	0.909451	0.735256	0.806179	1.71509	0.952743	34.7282	35.1467	83.6382	15.9939	21.2847	8.85967	5.42424	88.5529	9.04461	21.252	12.6659	15.4237	26.5282	32.3793	30.3646	4.23739	3.32925	1.59361	2.18759	4.39089	3.12247	4.16999	4.66174
Cre01.g013150	CGLD35	Conserved in the Green Lineage and Diatoms	1.38625	1.53498	0.636712	0.502271	0.953502	1.09062	1.43159	2.15648	2.84732	3.74216	3.35285	5.51403	4.14854	3.05453	6.06381	0.895934	1.68182	1.7624	0.444552	0.579069	3.27355	0.710333	1.79274	1.63556	62.583	77.9894	61.8968	11.8795	17.2709	59.3678	17.1225	58.6912	26.9725	2.51377	1.17796	1.87998	0	1.00119	2.01665	5.17554	1.0703	1.47223	2.96531	1.67964	0.575854	1.20673	1.77196
Cre01.g013200	Cre01.g013200		0.422951	0.104915	0.381664	0.0748873	0.212111	0.474147	24.2991	23.1678	36.3772	32.577	30.184	42.1387	26.132	24.4021	50.5315	1.78907	2.13937	9.82229	3.00934	4.08345	6.34445	10.4469	7.56559	11.3763	7.3627	9.23424	27.0012	9.23764	13.5285	15.0561	39.9774	31.0038	22.5132	21.7737	23.6135	24.8598	27.1619	24.7511	23.6344	24.1604	23.3033	21.3173	19.9271	25.3748	24.9238	17.8846	41.9498
Cre01.g013250	Cre01.g013250		0.145996	0.327511	-0.0516991	0.39532	0.46476	0.372005	7.15613	7.62487	6.86333	7.91821	7.35647	9.47199	8.97984	10.0285	8.88217	0.522009	0.57525	1.60792	0.0903331	0.146156	0.109815	0.390103	0.633315	1.07899	7.29458	7.54439	23.4277	1.14083	1.98676	1.15937	4.34421	6.31516	12.1478	6.89209	7.36984	7.87834	7.51512	6.46006	6.82131	7.94786	8.45784	7.90823	7.30699	6.91206	7.21626	5.13077	5.48773
Cre01.g013300	DEG10	Deg protease	-0.0262299	0.282304	-0.132293	0.425697	0.1852	0.214673	23.8702	26.8228	21.7828	23.4401	24.4726	24.7664	29.0294	36.0289	25.2776	1.99416	1.6873	1.61191	1.65376	1.8296	0.939163	1.71635	0.915918	1.15133	8.35419	6.29054	7.39992	7.05527	7.47612	3.79208	5.91246	2.54218	4.55473	24.544	26.211	25.3624	24.1684	21.6791	21.2561	28.4737	27.6096	28.2527	24.368	25.162	27.0706	23.0248	22.0538
Cre01.g013350	Cre01.g013350		0.449463	0.990502	0.145048	0.242371	0.183866	0.320277	171.551	349.215	183.115	234.258	386.15	208.005	340.851	413.098	228.632	25.4907	32.8033	21.9448	15.663	68.796	4.04059	21.4221	38.9934	5.93569	14.859	9.39346	11.9841	6.6862	17.8159	1.94255	6.28489	9.43926	2.59617	153.303	181.343	219.347	162.056	156.514	156.743	392.031	390.613	334.223	328.772	324.183	325.466	189.17	214.786
Cre01.g013400	PIGS	GPI transamidase component PIG-S	-0.361553	0.184012	-0.16169	0.236426	-0.461433	-0.32557	7.66182	8.59489	7.11174	5.9634	7.68364	5.16501	8.70413	10.1254	5.67505	0.404303	0.549149	0.969789	0.243059	0.349454	0.376874	0.628784	0.407608	0.511533	5.27685	6.38925	13.6364	4.07586	4.54802	7.29669	7.22398	4.02561	9.01371	7.2545	7.73701	8.41425	7.49739	7.63343	7.43434	7.80855	8.36381	8.90776	9.37183	8.30184	8.81556	8.17786	7.63999
Cre01.g013450	Cre01.g013450		N/A	N/A	N/A	N/A	N/A	N/A	0.240221	0.278886	0.336183	0.5001	0.557169	0.353512	0.477177	0.563904	0.457119	0.0724977	0.135256	0.164689	0.182336	0.244363	0.0797177	0.137268	0.166105	0.119393	30.1796	48.4986	48.9878	36.4598	43.858	22.5502	28.7667	29.4562	26.1185	0.333699	0.291716	0.26117	0.229273	0.196813	0.128656	0.471654	0.313974	0.391588	0.165651	0.135919	0.194528	0.55561	0.25439
Cre01.g013500	Cre01.g013500		2.32419	1.37391	0.638534	2.33326	1.27425	0.156474	1.60902	2.42678	5.36253	8.05776	3.77787	12.9705	4.17015	12.2296	5.97686	0.381678	1.61309	1.98876	1.72673	2.33177	0.847513	0.374854	4.1722	0.270909	23.7211	66.4707	37.0863	21.4294	61.7218	6.53416	8.98899	34.1156	4.53264	1.31766	1.87309	1.31536	2.04397	1.93404	1.17003	2.15174	2.41746	4.06909	4.50693	0.71362	0.701813	8.19961	7.0343
Cre01.g013550	Cre01.g013550		-0.0511997	0.167611	-0.0395232	0.0871844	-0.171895	-0.040531	5.49495	5.76577	5.45158	5.30336	5.60996	4.83923	6.17191	6.12495	5.30055	0.445114	0.402624	0.702604	0.49248	0.229693	0.289753	0.138628	0.642889	0.285758	8.10042	6.983	12.8881	9.2862	4.09438	5.98758	2.24612	10.4962	5.39111	5.56671	5.5568	6.31241	5.18907	5.24885	5.09584	6.02022	5.61663	5.83972	6.38743	5.29159	5.43902	5.98675	5.99728
Cre01.g013600	Cre01.g013600		0.0163611	0.0922028	-0.133467	0.28959	0.225336	0.295455	57.9414	53.9338	55.8249	58.6022	49.1681	65.2621	61.7653	65.923	68.5124	5.04752	8.38039	8.27066	2.19116	4.11394	1.50894	2.67219	9.81869	6.4298	8.71143	15.5383	14.8154	3.73904	8.36709	2.31212	4.32635	14.8942	9.38487	64.6353	58.6271	63.1312	54.9698	52.7658	53.519	54.0748	55.6131	54.0148	38.1547	62.1032	59.6425	48.407	48.0926
Cre01.g013650	Cre01.g013650		-0.237509	0.103633	0.0828779	0.485132	-0.542078	-0.555227	4.41066	4.15357	5.19726	3.74116	4.39916	3.56938	4.73915	5.81381	3.53699	0.261177	0.367122	0.897138	0.250403	0.155408	0.0838738	0.168653	0.465507	0.185492	5.92149	8.83871	17.2618	6.6932	3.53266	2.34982	3.55872	8.00693	5.24433	4.51934	4.73357	4.64758	4.09408	4.17679	4.29261	3.78596	3.76437	4.47274	4.54613	4.43134	3.92087	5.50691	6.02201
Cre01.g013700	VDAC1	Voltage-dependent anion-selective channel protein	-0.327126	0.31878	0.1622	0.446004	-0.148852	0.230227	328.685	197.366	274.825	262.003	220.851	247.883	409.961	268.864	322.375	22.4236	22.3646	20.347	11.1065	10.9999	15.1213	43.3449	42.4589	11.8021	6.8222	11.3316	7.40362	4.23908	4.98071	6.10016	10.5729	15.792	3.661	312.855	344.074	367.209	322.261	312.522	313.191	181.693	176.185	190.149	238.327	204.915	192.925	245.033	254.887
Cre01.g013750	Cre01.g013750		-0.208017	0.352494	0.38915	0.118037	-0.0962325	0.0353335	4.271	3.51819	4.30936	3.69752	4.6075	4.03129	5.45307	3.81814	4.41621	0.626482	0.748165	0.451437	0.401167	0.41073	0.684412	0.434863	0.298773	0.581002	14.6683	21.2656	10.4757	10.8496	8.91439	16.9775	7.97464	7.82508	13.1561	3.61207	3.46098	4.95587	4.20695	4.83516	4.55499	3.04381	2.51993	3.32801	3.43562	4.31668	4.46509	3.82197	4.14699
Cre01.g013769	Cre01.g013769		0.00283875	0.203889	0.566599	0.52427	-0.445493	-0.112401	17.5331	12.3268	19.5436	17.5676	18.2563	14.3515	20.1946	17.7284	18.0787	2.37814	2.56522	3.44714	1.32189	0.679584	1.82508	2.01268	2.66644	1.50735	13.5637	20.8102	17.6382	7.52457	3.72247	12.717	9.96643	15.0405	8.33771	14.9393	16.7246	15.433	21.43	18.4115	18.26	14.7633	8.33141	10.4029	13.119	14.9077	12.4362	19.1404	18.0258
Cre01.g013800	TCY1	Tocopherol cyclase	0.127104	0.157647	-0.0481952	0.258469	-0.111424	0.269381	5.90338	5.45582	5.5147	6.44708	5.27657	5.10482	6.58502	6.5263	6.64682	0.393103	0.90627	0.353528	0.223875	0.593706	0.373625	0.556753	0.979758	0.235602	6.65895	16.6111	6.41065	3.4725	11.2517	7.31906	8.45484	15.0125	3.54459	6.1341	5.24267	6.05693	5.7536	5.84627	6.38671	4.99193	5.31044	6.03966	3.97324	6.52155	5.89809	4.9925	5.91226
Cre01.g013801	TCY1	tocopherol cyclase	-0.160718	0.255762	-0.190538	0.144292	0.0175141	0.0965198	9.59195	9.40834	9.42727	8.58076	8.24433	9.54241	11.4525	10.398	10.0796	1.02383	0.939672	1.03751	0.623032	0.455005	0.165674	0.712729	0.799117	0.218932	10.6739	9.98765	11.0054	7.2608	5.51901	1.73618	6.22336	7.68531	2.17204	10.2564	10.4845	10.7068	8.24489	9.11396	8.74515	9.32039	10.5589	9.33081	10.3911	8.72051	8.12832	10.5116	10.6142
Cre01.g013850	Cre01.g013850		-0.781861	-0.299147	-0.663727	-0.228105	-0.411404	-0.0514296	5.26423	5.82381	3.89663	3.06176	3.67626	2.92985	4.27841	4.97211	3.76017	2.79976	0.836094	0.577729	0.490649	0.0967081	0.208214	0.299264	0.583285	0.296679	53.1846	14.3565	14.8264	16.0251	2.63061	7.10665	6.99474	11.7311	7.89004	10.9058	4.92342	4.216	4.01525	3.56195	3.96296	6.93477	6.23191	6.05473	5.03495	4.65152	6.035	4.03425	4.7036
Cre01.g013900	Cre01.g013900		N/A	N/A	N/A	N/A	N/A	N/A	0.612831	0.632185	0.762058	0.168781	0.151794	0.0975963	0.640442	0.837774	0.351449	0.144781	0.145435	0.31136	0.0931221	0.0938628	0.0295805	0.133837	0.400095	0.0275992	23.6249	23.0051	40.8578	55.1735	61.8355	30.309	20.8975	47.7569	7.85298	0.830405	0.649025	0.683709	0.568003	0.543552	0.402293	0.434597	0.563735	0.780514	0.793288	0.691523	0.529455	1.09539	0.92723
Cre01.g014000	Cre01.g014000		0.124929	0.363799	0.00869395	-0.167049	0.35454	0.729368	46.3913	58.3572	39.4171	50.5876	58.71	50.3978	59.6968	51.9766	65.3501	4.21655	12.5859	6.9245	2.26636	0.579081	1.68211	1.01422	5.29707	1.99565	9.0891	21.5671	17.5673	4.48007	0.986343	3.33767	1.69896	10.1913	3.05378	49.4704	46.0868	44.5643	43.0477	42.0244	53.1541	75.7384	72.0404	54.8083	44.17	51.726	51.6603	35.3271	36.4836
Cre01.g014050	Cre01.g014050		1.23325	0.622615	0.314867	0.563408	1.48814	1.31418	24.3439	22.1366	27.0291	57.2315	27.5356	75.8239	37.4814	32.7125	67.2107	1.71843	4.42914	6.93454	1.80847	2.74216	0.437498	4.29881	7.69161	4.98356	7.059	20.0082	25.6558	3.15991	9.95858	0.576993	11.4692	23.5128	7.41483	27.409	22.8085	23.0501	24.6611	23.3307	24.804	24.0826	22.3368	19.5459	14.8207	27.4157	24.6178	22.6299	22.3657
Cre01.g014100	Cre01.g014100		0.712437	0.0920595	-0.910035	0.0328208	0.715264	0.993947	1.99178	2.26876	2.42394	3.26368	1.20737	3.97958	2.12302	2.32096	4.82758	0.757164	0.757302	0.903082	0.414294	0.422378	0.163214	0.278842	0.400114	0.358735	38.0144	33.3796	37.2568	12.6941	34.9834	4.10128	13.1342	17.2392	7.43096	2.8567	2.34196	2.77123	1.15074	1.32667	1.5034	2.49207	2.94003	2.53916	0.7796	2.32172	2.53995	1.77166	1.97456
Cre01.g014150	MFT5	MATE efflux family protein	-0.0596991	0.0539053	-0.0959001	0.313811	0.205254	0.287852	4.69437	4.41765	4.66635	4.50408	4.13354	5.37979	4.87309	5.49108	5.69678	1.09355	0.234581	0.238039	0.169648	0.407374	0.106055	0.436014	0.399422	0.400536	23.2948	5.31009	5.10118	3.76654	9.85533	1.97136	8.94738	7.27401	7.03091	4.96239	5.4124	6.3242	3.70871	4.3457	3.41282	4.47493	4.68964	4.5229	4.55894	4.1528	4.10669	4.88484	4.94786
Cre01.g014200	Cre01.g014200		-0.250139	0.506271	0.133972	0.111556	-0.195148	0.158344	2.36153	3.24564	2.3179	1.98561	3.56147	2.02465	3.35425	3.50656	2.58679	0.51353	1.01093	0.347066	0.0795024	0.0930445	0.133664	0.215268	0.607315	0.236995	21.7457	31.1475	14.9733	4.00393	2.61253	6.60182	6.41775	17.3194	9.16173	2.3038	2.48745	3.3181	1.99728	2.16075	1.90179	2.7881	3.56307	2.21373	2.17716	4.16155	4.5702	2.44717	2.73018
Cre01.g014250	OPR2	OctotricoPeptide Repeat protein 2	0.298566	0.278163	-0.0494827	0.600258	0.0872458	0.199134	13.2762	16.451	13.0627	16.3287	15.8963	13.8771	16.0994	24.9395	14.9961	1.8569	1.569	1.35855	1.21794	2.58838	0.353606	0.822038	4.72515	0.550733	13.9867	9.53743	10.4002	7.45888	16.2829	2.54813	5.10602	18.9464	3.6725	12.7233	14.9493	16.1549	12.4307	11.4149	11.9842	17.3391	17.4967	15.2918	14.208	15.9659	18.4046	11.863	12.1827
Cre01.g014300	Cre01.g014300		0.107495	0.220115	0.0372309	-0.398478	-0.0921563	0.131005	9.7978	10.0804	10.5487	10.5557	10.3439	9.89592	11.4127	7.64757	11.5514	0.31286	3.18	0.835439	0.623529	2.58368	0.0954811	0.302642	1.01461	0.706112	3.19317	31.5465	7.91984	5.90703	24.9778	0.964853	2.65179	13.2671	6.11278	9.58699	9.69047	9.92509	9.68583	9.52562	10.3728	8.89674	8.25597	7.60944	7.45856	14.2746	13.987	9.70366	9.57042
Cre01.g014350	PRX5	Peroxiredoxin, type II	0.132212	0.0070081	0.0368081	-0.15016	0.520853	0.650837	85.7178	79.7954	79.5812	93.9444	81.8575	114.183	86.1352	71.9077	124.949	11.3482	11.2464	36.308	0.469792	5.47462	8.76087	8.61717	8.83457	11.7175	13.239	14.0941	45.6239	0.500074	6.68799	7.67264	10.0042	12.286	9.37786	81.9286	106.198	89.5357	77.003	74.8189	84.8228	94.1361	91.6802	72.6393	64.8617	78.896	76.5594	50.5881	46.6509
Cre01.g014400	Cre01.g014400		0.168301	0.427266	-0.395615	-0.136239	0.623576	0.555608	4.16849	6.3354	3.22329	4.68428	4.81595	4.96609	5.6053	5.76451	4.73756	1.59565	2.58867	1.39192	0.274753	1.25735	0.444533	0.114568	0.423563	0.329783	38.2788	40.8603	43.1832	5.86542	26.108	8.95137	2.04393	7.34778	6.96104	4.42178	6.31744	5.77779	2.6777	2.73634	3.07991	8.18323	9.39856	8.40284	3.74742	3.91806	4.36231	2.28144	1.96032
Cre01.g014450	Cre01.g014450		-0.111396	0.267592	-0.10288	0.242777	-0.149322	-0.408996	5.38841	5.30296	5.95566	4.988	4.93797	5.37007	6.48655	6.27482	4.48549	0.466515	0.288398	1.1777	0.545449	0.220287	0.198628	0.270409	0.438885	0.227795	8.65776	5.43843	19.7745	10.9352	4.46109	3.69879	4.16876	6.99438	5.07849	6.14225	5.73209	5.14351	5.18504	5.27553	4.85202	5.50011	5.40423	4.97792	5.61532	4.9124	5.40777	7.08985	7.00179
Cre01.g014500	Cre01.g014500	Protein tyrosine kinase	0.220264	0.242752	0.0477902	0.554625	0.241549	0.220572	7.06829	6.96666	8.22882	8.23418	7.2013	9.72862	8.36353	10.2325	9.58818	1.00974	0.89598	0.196834	0.127948	0.253423	0.182336	0.500946	1.04163	0.404584	14.2856	12.861	2.39201	1.55387	3.51913	1.87422	5.98965	10.1796	4.21961	8.66617	6.90618	7.91796	6.1146	6.41099	6.39382	6.76834	6.32868	7.22583	5.65767	7.84551	7.97391	8.11362	8.42431
Cre01.g014650	PFH5	Prolyl 4-hydroxylase 5	-0.20649	0.0913308	0.0109846	0.157676	-0.061874	-0.032693	5.73355	4.90755	5.92477	4.96894	4.94506	5.67604	6.10825	5.47432	5.79202	0.547459	0.435497	0.708665	0.206214	0.65153	0.164269	0.482704	0.655033	0.188083	9.54835	8.87403	11.9611	4.15006	13.1754	2.89407	7.90248	11.9656	3.24728	6.42076	5.66847	5.10897	5.14747	6.26791	5.78773	4.92392	4.28572	5.51608	5.14582	4.55759	5.01616	6.67257	6.96739
Cre01.g014700	Cre01.g014700		0.349172	0.589492	0.201671	0.396771	0.419375	0.178893	10.1589	11.8747	12.0333	12.9407	13.6562	16.0927	15.2863	15.6337	13.6218	0.315602	0.894344	0.364836	0.379986	1.03181	1.45824	0.323498	2.07065	0.512625	3.10665	7.53154	3.0319	2.93636	7.55562	9.06151	2.11626	13.2448	3.76326	9.81118	9.71074	10.3047	10.4626	10.2951	10.3692	13.0007	11.1743	11.4071	12.9154	10.9061	11.8443	11.9741	12.0383
Cre01.g014751	Cre01.g014751		N/A	N/A	N/A	N/A	N/A	N/A	0.60675	0.513956	0.91897	0.745674	0.442053	0.952868	0.676344	0.649702	1.08323	0.241285	0.262757	0.678708	0.222916	0.384801	0.622608	0.442631	0.351696	0.635035	39.7668	51.1245	73.8553	29.8945	87.0488	65.3404	65.4447	54.1319	58.6242	0.801627	0.744099	0.807226	0.653078	0.20706	0.427412	0.66296	0.904335	0.415632	0.61999	0.235897	0.244919	0	0.242378
Cre01.g014800	MSH7	DNA mismatch repair protein, MutS homolog	0.00467174	0.161105	-0.382152	0.313719	-0.134271	-0.114379	3.87499	4.61526	4.13771	3.88756	3.54126	3.76999	4.33279	5.73635	3.82233	0.312972	0.351189	0.549679	0.274982	0.391334	0.25169	0.34672	0.62671	0.472654	8.07673	7.6093	13.2846	7.0734	11.0507	6.67615	8.00223	10.9252	12.3656	4.13258	4.22245	4.11685	3.54122	3.64205	3.59478	4.80809	5.22642	4.41275	4.36355	4.29819	4.58258	4.60786	4.68779
Cre01.g014850	Cre01.g014850		0.462948	0.369316	0.107327	0.377359	0.584792	0.789379	6.51804	6.19312	7.58065	8.98418	6.67142	11.3696	8.41962	8.04463	13.1019	0.59918	0.455134	2.74887	0.588967	0.534619	0.328557	0.506442	1.82305	0.234906	9.19264	7.34902	36.2616	6.5556	8.01356	2.88977	6.01503	22.6617	1.79292	6.9964	7.44753	6.04339	5.92232	6.52985	6.16877	6.11916	6.81424	5.57657	6.04228	5.9736	6.63289	4.9349	4.60767
Cre01.g014900	Cre01.g014900		0.101117	0.454694	0.0411925	0.43238	0.147773	0.0617856	5.69821	6.66108	5.99091	6.11192	6.85402	6.63708	7.80935	8.98886	6.25306	0.489131	0.473239	1.1533	0.62233	0.397824	0.551399	0.288036	1.10729	0.346047	8.58394	7.10454	19.2508	10.1822	5.80424	8.30785	3.68835	12.3184	5.53405	6.15449	6.02957	6.11032	5.6655	5.22946	4.99991	6.25019	6.99791	6.09635	6.40253	7.26643	6.9531	7.05483	6.79176
Cre01.g014950	Cre01.g014950		0.163435	0.392391	0.0501392	0.483288	0.0348713	0.0762373	7.68787	9.02988	7.74569	8.61004	9.34922	7.93519	10.0908	12.6231	8.16601	0.900855	0.807166	1.49971	0.147646	1.45173	0.464594	0.33402	1.39057	0.371116	11.7179	8.93884	19.3618	1.71482	15.5278	5.85485	3.31013	11.0161	4.54464	8.39208	8.2332	8.56596	7.75288	6.79807	6.38503	9.06812	9.23059	9.89317	7.60379	8.7534	9.63021	9.18927	9.06682
Cre01.g015000	NAGK1	Acetylglutamate kinase	-0.0854795	0.0411218	-0.218666	-0.24511	0.472825	0.572239	66.9132	72.47	50.1129	63.0638	62.2778	69.5479	68.8479	61.1466	74.5093	6.64289	5.57257	20.9569	1.77579	5.31555	3.89962	1.12813	6.62038	3.24932	9.92762	7.68948	41.8193	2.81586	8.53523	5.60711	1.63858	10.8271	4.36096	77.6248	63.0617	59.811	66.093	63.0066	71.8823	78.1809	77.8366	76.3136	68.3003	68.4899	65.6986	30.5776	31.3676
Cre01.g015050	AGK1	Acetylglutamate kinase	-0.0438685	0.0346677	-0.161478	0.527432	0.0667703	0.0330939	5.08158	4.64693	4.43018	4.92939	4.15486	4.64004	5.20517	6.6979	4.53298	0.502875	0.448546	0.366264	0.220926	0.246243	0.119694	0.195404	0.730429	0.218581	9.89603	9.65253	8.26747	4.48182	5.92663	2.57959	3.75404	10.9053	4.82202	5.52863	5.27614	5.73824	4.54244	4.61067	4.79335	4.83253	5.08792	4.90238	4.04386	4.11426	4.90063	3.92928	4.5496
Cre01.g015100	Cre01.g015100	Probable transposon-derived protein of Chlamydomonas-Specific family B	N/A	N/A	N/A	N/A	N/A	N/A	0	0	0	0	0	0	0	0	0	0	0	0	0	0	0	0	0	0	N/A	N/A	N/A	N/A	N/A	N/A	N/A	N/A	N/A	0	0	0	0	0	0	0	0	0	0	0	0	0	0
Cre01.g015103	Cre01.g015103	Solute-binding protein-like adenylate cyclase	-0.166379	0.15077	-0.114966	0.569524	-0.16064	-0.339137	4.08889	4.28711	4.18719	3.64351	3.95874	3.74598	4.53932	6.36222	3.31003	0.40687	0.389249	1.11585	0.327889	0.429584	0.0835679	0.233787	0.575693	0.310622	9.95063	9.07951	26.649	8.99927	10.8515	2.23087	5.15026	9.04862	9.38425	4.76781	3.99241	4.39284	3.81305	3.74756	3.81964	4.3092	4.5921	4.77388	4.2676	3.65408	4.12582	5.27192	5.1334
Cre01.g015150	Cre01.g015150		-0.124304	0.0713634	-0.0280101	0.0803577	0.0352575	0.074452	2.39845	2.95838	1.76026	2.20045	2.9015	1.80381	2.52007	3.12784	1.85348	0.423407	0.566871	0.377103	0.0494202	0.299486	0.0617833	0.336113	0.433234	0.108073	17.6534	19.1615	21.4232	2.24592	10.3218	3.42516	13.3374	13.8509	5.83079	2.38075	2.41426	2.95131	1.87048	2.78137	1.99253	3.01187	3.01007	3.33873	3.74131	2.1844	2.46392	1.54826	1.63447
Cre01.g015200	PDE4	3',5'-cyclic-nucleotide phosphodiesterase	0.10206	0.504103	0.33168	0.234067	-0.027368	-0.0563883	2.87662	2.99625	2.9778	3.08749	3.77071	2.92184	4.07975	3.52402	2.86366	0.338767	0.364819	0.350942	0.0541141	0.434897	0.251702	0.279244	0.344308	0.335026	11.7766	12.1759	11.7853	1.75269	11.5336	8.61449	6.84464	9.77031	11.6992	2.67086	3.2266	3.0042	2.80999	3.20255	2.34554	2.92913	2.95015	3.66502	2.69261	2.66094	3.07963	3.50222	2.95837
Cre01.g015250	POLD1	DNA polymerase delta, catalytic subunit	-0.370599	0.0994255	0.431085	0.413087	-0.823466	-0.549532	26.7478	17.6609	31.3533	20.6884	23.8112	17.7172	28.6561	23.516	21.4219	3.17296	5.21065	6.76928	0.150524	1.20387	0.961474	2.84327	3.8103	0.694211	11.8625	29.5039	21.5903	0.727579	5.05588	5.42678	9.92203	16.203	3.24067	24.3525	24.8288	22.9736	28.9791	31.1834	28.1692	13.1757	12.6287	13.2974	22.604	23.987	20.2725	31.1614	30.7224
Cre01.g015300	Cre01.g015300		-0.0176045	0.160467	-0.128274	0.0493307	0.16575	0.294624	1.7734	2.20336	1.8193	1.75189	2.01591	2.0408	1.98203	2.28	2.2315	0.268429	0.516485	0.152838	0.153497	0.395654	0.145567	0.350167	0.330329	0.146553	15.1365	23.4408	8.40089	8.76179	19.6266	7.13284	17.667	14.4881	6.56749	1.98415	1.78159	2.16745	1.72008	1.51634	1.47076	1.95316	2.25418	1.69565	1.69326	2.88215	2.74176	2.08733	1.7696
Cre01.g015350	POR1	Light-dependent protochlorophyllide reductase	-0.174646	-0.276294	-0.349457	-0.485168	0.329485	0.476885	209.996	306.489	164.622	186.053	240.557	206.858	173.395	218.96	229.11	41.1247	71.0781	31.6748	10.9598	39.2945	15.6592	17.6605	3.9105	4.51522	19.5836	23.1911	19.2409	5.8907	16.3348	7.57003	10.1851	1.78594	1.97077	190.104	250.221	269.749	175.297	169.442	205.161	395.086	371.598	234.127	218.767	299.187	320.169	142.162	144.049
Cre01.g015400	Cre01.g015400		0.527447	0.303043	0.131469	0.339297	0.55538	0.307713	22.5069	19.575	21.6955	32.4409	21.4426	31.8828	27.7678	24.7651	26.8535	3.23645	0.890444	4.44092	1.70522	0.76856	0.939579	0.994833	4.09341	0.950933	14.3798	4.54888	20.4693	5.25639	3.58426	2.94698	3.58269	16.5289	3.54119	27.2173	23.0136	24.8385	21.8877	18.8183	19.2661	19.0616	19.2531	18.4016	19.5176	20.405	20.8112	25.548	27.6755
Cre01.g015451	Cre01.g015451		0.489677	0.238284	-0.120799	0.0610599	0.517487	0.0974054	3.40999	3.71782	3.02344	4.78808	3.4192	4.32793	4.02239	3.87855	3.23462	0.478295	0.518022	0.658226	0.108657	0.155052	0.275113	0.259534	0.25933	0.173528	14.0263	13.9335	21.7708	2.26932	4.53475	6.35669	6.45224	6.68627	5.36471	3.93323	3.89549	3.67869	2.87795	3.0626	3.012	3.71775	4.01319	4.35325	3.272	2.95845	3.99227	3.71584	3.89544
Cre01.g015500	CGL91	Conserved in the Green Lineage	0.415048	0.764853	-0.0382783	0.645335	0.29543	0.324029	14.1272	16.8795	32.3079	18.8364	16.4375	39.6499	24.0049	26.4013	40.4437	1.54821	2.32802	2.13928	0.839951	1.69056	1.71147	2.07798	3.48518	1.66295	10.9591	13.792	6.62156	4.45919	10.2848	4.31646	8.65649	13.2008	4.11178	15.354	12.8578	12.6065	12.8474	16.2107	14.8868	19.5315	15.5202	19.3821	17.6484	15.2857	13.9091	32.6834	35.7917
Cre01.g015550	Cre01.g015550	2-dehydro-3-deoxyglucarate aldolase	-0.0115654	0.0158275	-0.407159	0.0608976	0.691043	0.869206	2.91899	4.14558	2.52855	2.89568	3.12621	4.08222	2.95119	4.32432	4.6188	0.473804	0.644279	0.160386	0.36759	0.383598	0.302904	0.325081	0.943941	0.349293	16.2318	15.5413	6.34299	12.6944	12.2704	7.42008	11.0152	21.8287	7.56242	2.53259	2.56152	3.05473	2.75071	2.80859	3.8058	3.85156	3.47059	4.06543	3.62828	5.0562	4.80145	2.70095	2.57826
Cre01.g015600	Cre01.g015600		0.218114	0.0384055	-0.135838	0.461634	0.740948	0.650243	11.4308	8.26118	10.6397	13.2965	7.51884	17.7819	11.7392	11.3765	16.6984	0.855632	2.20496	5.95996	0.508547	0.481248	1.1724	0.693766	2.16571	1.16244	7.48529	26.6906	56.016	3.82467	6.40057	6.5932	5.90981	19.0367	6.9614	12.1071	10.9548	11.1888	12.8393	10.7321	10.763	8.7955	8.15558	5.48919	5.94249	10.3855	10.7988	5.78604	4.93216
Cre01.g015650	Cre01.g015650		0.351431	0.440883	0.0106519	0.991883	0.527907	0.87022	11.5395	12.7872	11.3084	14.7223	12.8819	16.3048	15.6641	25.4309	20.671	2.71882	5.43497	4.5887	1.39354	0.6273	2.41178	1.85234	6.58735	1.13362	23.5611	42.5033	40.5779	9.46548	4.86961	14.7919	11.8254	25.903	5.48412	9.44075	7.43001	11.7216	12.5465	13.0426	15.0553	14.0066	15.15	20.8321	4.54373	12.1499	10.0407	8.74343	5.57257
Cre01.g015700	SMM1	S-adenosyl-L-methionine-dependent methyltransferase	0.250718	0.374105	0.0226414	0.51481	0.947514	1.08978	3.275	3.5981	2.38171	3.8966	3.65501	4.59324	4.24452	5.14098	5.06927	0.479614	0.750275	0.216734	0.156832	0.407625	0.553885	0.384395	1.41524	0.317105	14.6447	20.852	9.09994	4.02485	11.1525	12.0587	9.05626	27.5286	6.25544	3.09	3.97259	2.62192	2.98352	3.38029	3.6017	3.17668	3.7439	4.26061	2.27939	4.02116	4.10684	2.18698	2.20592
Cre01.g015750	Cre01.g015750		-0.0387751	0.204271	0.235689	0.453218	-0.178549	0.0845061	19.2674	18.6691	18.8248	18.7564	21.9823	16.6334	22.198	25.5597	19.9604	1.35583	1.39183	2.1344	0.896755	0.993235	0.999646	1.55846	3.58385	1.11001	7.03693	7.45526	11.3382	4.78105	4.51835	6.00986	7.0207	14.0215	5.56105	19.4264	19.5649	19.6887	19.6294	16.6474	20.6475	18.4852	16.6837	20.1503	20.3909	18.2454	18.059	18.415	19.3694
Cre01.g015850	FAP68	Flagellar Associated Protein 68	-0.840685	0.327979	-0.221526	-0.316986	-0.870933	-0.949118	20.6341	18.9891	17.546	11.5216	16.2861	9.59405	25.901	15.2434	9.08795	1.55102	5.15673	7.88321	0.985095	3.47584	0.119039	2.79299	1.64509	0.621971	7.51679	27.1563	44.9287	8.54996	21.3424	1.24076	10.7833	10.7922	6.84391	21.0412	19.2733	18.5157	20.7258	21.3917	22.8569	19.8277	17.4653	20.0655	27.8364	16.3478	12.3918	24.8373	26.3211
Cre01.g015950	CPL11	translation factor	0.0270397	0.22071	0.508725	1.02198	0.341249	0.0960371	20.6272	13.8419	18.3816	21.0174	19.6942	23.2867	24.037	28.1088	19.6468	0.369086	3.06508	5.03001	2.87795	4.20962	1.57699	5.06463	1.16224	0.702299	1.78932	22.1435	27.3644	13.6932	21.3749	6.77206	21.0702	4.1348	3.57462	20.075	20.8311	20.7149	21.1007	20.3206	20.7206	14.1851	11.697	13.9647	19.3966	13.296	10.5121	22.6839	21.0806
Cre01.g016001	Cre01.g016001		-0.220895	0.0904588	-0.200405	-0.0104393	0.0149388	0.23283	2.58458	2.92887	2.56455	2.21766	2.54902	2.59125	2.75183	2.90776	3.0137	0.367669	0.357175	0.221301	0.178282	0.434102	0.488802	0.472772	0.553399	0.35898	14.2255	12.1949	8.62923	8.03919	17.0302	18.8636	17.1803	19.0318	11.9116	2.61262	2.53413	3.0695	2.79722	1.96039	2.53363	2.46277	2.9495	2.88231	2.79708	2.9198	3.56178	2.26082	2.34089
Cre01.g016050	PRP8	Splicing factor, component of the U5 snRNP and of the spliceosome	0.0165521	0.179154	-0.0281545	0.390516	0.362656	0.225256	55.4232	48.151	53.0364	56.0627	47.2204	68.1937	62.7512	63.1193	61.9987	2.26409	2.42867	9.48159	3.43726	1.95563	4.44572	4.10699	5.93872	4.77149	4.0851	5.04387	17.8775	6.1311	4.1415	6.51926	6.54487	9.40873	7.69611	57.9144	58.4914	53.5071	54.64	53.0888	54.8975	48.7998	47.9451	44.1882	47.2262	51.5119	49.2346	45.8365	43.1304
Cre01.g016100	Cre01.g016100		N/A	N/A	N/A	N/A	N/A	N/A	0.0510184	0.0384072	0.0100249	0.0351103	0.0228111	0.0366922	0.0117609	0.0253585	0.0118673	0.0907478	0.030315	0.024556	0.0366099	0.0395099	0.0362072	0.0203704	0.0221804	0.0205548	177.873	78.9305	244.949	104.271	173.205	98.6781	173.205	87.4674	173.205	0	0.223558	0.0825523	0	0	0	0	0.0340838	0.0934456	0.0306678	0.0352203	0.0370256	0	0
Cre01.g016150	Cre01.g016150		-0.244184	-0.310912	-0.724267	-0.60026	0.257469	0.57846	14.1678	11.4804	7.94893	11.9618	6.94914	9.50199	11.4211	7.57288	11.8698	0.916028	1.47784	2.30289	0.880621	0.851849	0.483931	0.38459	1.66639	0.51172	6.46557	12.8728	28.9711	7.36196	12.2583	5.09294	3.36737	22.0047	4.31112	15.0654	13.8297	14.9957	13.7763	12.6847	14.6549	13.1001	12.8826	12.281	9.47171	10.6435	10.5035	5.907	6.38264
Cre01.g016200	MLO4	MLO family protein	0.230853	0.218702	0.231238	0.601479	0.701289	0.614392	1.81122	2.50631	2.49093	2.12552	2.94201	4.05014	2.10769	3.80275	3.81339	0.283587	0.146187	0.523897	0.184526	0.310191	0.384936	0.360246	0.351093	0.149539	15.6572	5.83276	21.0322	8.68146	10.5435	9.50426	17.092	9.23262	3.92143	2.24205	1.80407	2.04726	1.67998	1.50309	1.59086	2.5667	2.67992	2.63219	2.33087	2.34542	2.48275	3.29425	2.73865
Cre01.g016250	MLO3	MLO family protein	-0.0416602	0.179469	0.685341	1.31271	0.731004	0.533319	3.34197	2.90365	4.27105	3.24685	4.66932	7.08906	3.78467	7.21292	6.1813	1.59097	1.1374	1.52086	0.690875	1.03077	0.864637	1.19314	2.02771	0.670869	47.6057	39.1712	35.6085	21.2783	22.0753	12.1968	31.5257	28.1122	10.8532	2.68128	5.42129	2.68347	2.19803	5.27743	1.79033	3.31782	4.55226	1.74191	1.74462	2.37973	3.68559	5.12995	3.30972
Cre01.g016300	CAM3	Calmodulin-like protein	1.1308	0.548442	0.3109	0.58494	1.88806	1.61049	47.6546	39.1363	55.7713	104.354	48.5478	206.43	69.6951	58.7035	170.301	6.11016	7.11107	14.8022	1.98924	11.0653	10.9548	4.52886	4.53056	9.90585	12.8218	18.17	26.5409	1.90624	22.7926	5.30678	6.4981	7.71771	5.81667	50.7508	52.8451	52.1999	47.0485	46.756	36.3273	42.9919	44.6339	43.2132	43.9961	29.6413	30.3412	43.8936	42.6226
Cre01.g016350	Cre01.g016350		-0.331397	0.26835	0.0189313	-0.0871558	-1.22183	-1.13032	11.5958	9.32543	20.8508	9.21598	9.44861	8.93956	13.9664	8.77875	9.52498	1.74502	2.08631	10.1727	0.178226	0.158484	0.21094	1.70515	0.975978	0.681678	15.0487	22.3723	48.7879	1.93388	1.67732	2.35962	12.209	11.1175	7.15674	11.496	10.5625	9.19781	13.132	14.0159	11.1708	7.05625	7.19681	8.66814	10.2328	12.4543	10.3443	31.7155	31.5699
Cre01.g016400	Cre01.g016400		-0.651914	0.341737	-0.331768	0.282913	-0.46515	-0.507693	75.6783	78.8952	67.9014	48.1644	62.6871	49.1875	95.9057	95.9877	47.7582	4.74004	5.00553	29.4092	3.84187	7.64084	0.829772	2.61518	5.26589	1.41483	6.26341	6.34453	43.3116	7.97658	12.1888	1.68696	2.72683	5.48601	2.96248	80.4508	70.3769	73.2156	71.6731	76.4497	81.9038	75.5295	74.2565	82.954	86.2607	80.001	74.3693	91.1612	96.9045
Cre01.g016450	Cre01.g016450	SET domain protein	N/A	N/A	N/A	N/A	N/A	N/A	0.897559	0.947932	0.828714	1.05873	0.942695	1.11617	0.850682	1.33061	1.25829	0.229815	0.227252	0.417475	0.059358	0.140746	0.102984	0.311671	0.21082	0.0333857	25.6045	23.9735	50.3762	5.60653	14.9302	9.22662	36.6378	15.8439	2.65327	0.819147	0.715615	1.31262	0.989476	0.691522	0.856972	0.973894	1.34984	0.890058	1.0013	0.726286	0.746215	0.341085	0.664843
Cre01.g016500	DLD2	Dihydrolipoamide dehydrogenase	-0.696848	-0.434054	-0.402786	-0.300411	-0.443362	-0.0527958	39.5016	28.0379	25.5702	24.3693	21.2078	18.8048	29.2382	22.7674	24.6514	4.31105	3.6083	3.17132	2.8609	0.337194	0.974593	3.99402	1.89131	1.13473	10.9136	12.8693	12.4024	11.7398	1.58995	5.18268	13.6603	8.3071	4.60312	41.5226	38.5392	46.9605	37.3123	34.4057	38.2692	29.4421	31.8533	25.6008	22.1749	28.2535	30.9031	21.2884	22.2834
Cre01.g016514	Cre01.g016514		-0.663764	-0.165068	-0.276846	-0.0553683	-0.267005	0.0130167	155.34	111.506	105.872	98.055	92.0361	87.9843	138.545	107.307	106.832	7.35824	12.4911	11.392	1.30372	4.70186	3.74431	1.61792	10.5	3.20228	4.73687	11.2022	10.7601	1.32958	5.10871	4.25566	1.16779	9.78495	2.9975	159.356	154.271	165.758	149.423	145.206	158.024	119.21	120.823	98.6039	92.6167	117.984	119.797	91.5289	96.3889
Cre01.g016528	Cre01.g016528		-0.200532	-0.32973	-0.357965	-0.218324	0.668362	0.673725	27.5809	21.0637	18.0045	24.0017	16.4353	28.614	21.9457	18.1056	28.7205	6.48469	3.08649	5.13133	0.604742	1.27574	1.2522	1.41871	1.65704	1.94927	23.5115	14.6531	28.5003	2.51958	7.7622	4.37617	6.46462	9.15209	6.78703	35.2866	33.0292	31.7848	21.2698	20.9007	23.2144	21.743	21.8984	17.8322	16.9087	23.1272	24.8728	13.7913	15.0404
Cre01.g016542	Cre01.g016542		N/A	N/A	N/A	N/A	N/A	N/A	0.00993838	0.00831313	0.0467244	0.0366067	0.0358192	0.020121	0.0885677	0.044331	0	0.024344	0.0203629	0.0427718	0.0634046	0.0311618	0.0348506	0.0790829	0.0767835	0	244.949	244.949	91.5405	173.205	86.9975	173.205	89.2909	173.205	N/A	0	0.0596303	0	0	0	0	0	0	0.0498788	0	0	0	0.0613105	0.113397
Cre01.g016556	Cre01.g016556		0.391137	0.56165	0.438742	0.917225	0.462233	0.618431	68.0161	63.7171	65.408	89.1981	86.3635	90.1108	100.389	120.328	100.415	5.69099	7.82077	4.94848	3.98489	8.68919	0.963843	6.39382	12.4987	2.67715	8.36711	12.2742	7.56555	4.46746	10.0612	1.06962	6.36906	10.3872	2.66609	61.828	66.3341	61.1075	72.754	72.6977	73.3753	63.3792	63.2141	73.1015	72.174	54.3926	56.041	59.4661	59.3812
Cre01.g016570	Cre01.g016570		-0.0633158	0.126475	0.0112592	0.466864	-0.165365	-0.0597583	6.49218	6.30713	8.46911	6.21342	6.35654	7.55193	7.08702	8.71709	8.12547	0.243714	0.270968	1.40095	0.231382	0.236168	0.277603	0.0940087	0.205987	0.249038	3.75396	4.29623	16.5419	3.7239	3.71536	3.67593	1.32649	2.36303	3.0649	6.07299	6.77053	6.68599	6.46495	6.53005	6.42858	6.5278	6.05097	6.42625	6.67613	6.08235	6.07925	9.36138	8.7551
Cre01.g016600	PSBS1	chloroplast Photosystem II-associated 22 kDa protein	0.841829	0.327078	0.178673	-0.701182	0.688784	0.708209	1.15554	1.4541	1.6578	2.0711	1.64581	2.67224	1.44959	0.894369	2.70847	0.495535	0.551418	0.332739	0.431762	0.48252	0.190188	0.328803	0.271258	0.176799	42.8833	37.9216	20.0712	20.847	29.3181	7.11718	22.6824	30.3295	6.52763	1.03198	1.56037	1.89705	0.732351	1.12028	0.591225	1.06144	1.11403	1.17721	1.0651	2.30246	2.00435	1.83941	1.94721
Cre01.g016700	Cre01.g016700		0.252898	0.53014	-0.0340818	0.227496	0.523364	0.320243	13.1846	14.1318	11.1505	15.7108	13.8019	16.0267	19.0395	16.5456	13.9219	2.57788	0.73446	1.18109	0.876124	1.27172	0.809092	0.95728	0.346851	0.584959	19.5522	5.1972	10.5923	5.57658	9.21411	5.0484	5.02787	2.09634	4.20172	15.9404	15.5904	14.9244	10.1371	11.0287	11.4867	14.8283	14.4921	14.7301	13.6984	12.8924	14.1497	11.4712	12.9286
Cre01.g016750	PSBS2	chloroplast Photosystem II-associated 22 kDa protein	N/A	N/A	N/A	N/A	N/A	N/A	0.118224	0.166734	0.190338	0.113357	0.138308	0.173805	0.10533	0.127649	0.170865	0.0565321	0.0617047	0.0638164	0.115095	0.061613	0.039602	0.0621666	0.0817575	0.027909	47.818	37.0078	33.528	101.534	44.5476	22.7854	59.0209	64.0488	16.3339	0.0387607	0.178666	0.158366	0.0625075	0.116843	0.154198	0.0643035	0.163442	0.149356	0.205857	0.168875	0.248571	0.183733	0.203064
Cre01.g016800	Cre01.g016800		-0.25141	0.384006	0.820165	0.446157	-1.45061	-1.22408	3.05771	2.1244	6.62553	2.56871	3.75087	2.42407	3.9902	2.8943	2.83619	0.319346	0.715721	3.70515	0.0874177	0.199261	0.165217	0.154437	0.295967	0.224035	10.4439	33.6904	55.9223	3.40317	5.3124	6.81572	3.87042	10.2259	7.89915	3.21335	2.99267	2.58902	3.22633	3.48758	2.83734	1.46814	1.58074	1.5296	3.13096	2.79909	2.2379	9.56315	9.47208
Cre01.g016850	Cre01.g016850		1.15421	0.690864	-0.227527	0.191072	1.55211	1.37601	33.6141	31.291	39.2063	74.8125	26.7256	114.971	54.2615	35.7222	101.76	5.99171	6.92229	20.4265	1.35065	7.20066	10.5683	13.5443	8.21944	15.4066	17.825	22.1223	52.1001	1.80538	26.9429	9.19218	24.9611	23.0093	15.1402	33.9506	41.0336	39.8558	26.1227	28.3492	32.3725	30.414	31.8816	41.3472	22.5231	36.2659	25.3144	15.1024	30.923
Cre01.g016900	Cre01.g016900		-0.96127	-0.0868516	-0.682691	-0.189593	0.83002	1.03928	37.8325	35.2069	28.0469	19.4309	21.934	49.8592	35.6221	30.8713	57.6418	6.64621	2.81362	7.42039	3.42288	4.37822	4.5312	4.24455	0.665217	3.84375	17.5675	7.99167	26.4571	17.6156	19.9609	9.08798	11.9155	2.15481	6.66834	36.0835	43.2681	48.5444	32.6106	34.6824	31.8059	38.339	36.7671	36.8683	33.8065	30.4555	35.0049	22.3372	21.729
Cre01.g016950	Cre01.g016950		0.754568	0.528376	0.325056	0.575214	1.04072	0.78727	11.5906	12.8122	13.6085	19.5548	16.05	27.996	16.7172	19.0889	23.4856	0.918885	1.24258	1.35029	0.312799	0.703165	0.772957	0.850677	3.20118	0.720676	7.92785	9.69842	9.92243	1.5996	4.38108	2.76095	5.08864	16.7698	3.06859	11.327	12.0089	9.97218	11.9476	11.588	12.6999	11.7912	13.3049	12.9749	14.9362	11.514	12.3521	12.4358	12.3082
Cre01.g017050	MCP1	Mitochondrial substrate carrier protein	0.900599	0.410861	0.277746	0.441582	1.17324	1.1848	23.4144	22.41	27.1532	43.7109	27.1676	61.2353	31.1289	30.4348	61.7279	2.69702	1.70447	2.64596	3.50304	3.39153	0.63372	2.70571	7.21184	4.21868	11.5186	7.60585	9.74453	8.01411	12.4837	1.03489	8.69194	23.696	6.83432	26.8635	20.5363	20.3163	24.3247	25.7154	22.7301	24.0192	20.9131	21.9275	20.5616	24.8582	22.1803	24.0397	23.9195
Cre01.g017100	Cre01.g017100		-0.351717	0.0872473	0.266629	0.330659	-0.979702	-0.724874	7.36077	4.90732	8.15533	5.76827	5.90348	4.13544	7.81965	6.17138	4.93438	1.28607	1.47343	2.64058	0.253449	0.275124	0.0748255	0.181212	0.443728	0.281444	17.472	30.0252	32.3786	4.39385	4.66037	1.80937	2.31739	7.19009	5.70374	5.71195	6.682	6.43315	7.92249	9.08641	8.32862	3.28001	3.49053	4.00136	6.56296	6.10681	6.00225	9.01103	10.1774
Cre01.g017150	Cre01.g017150		N/A	N/A	N/A	N/A	N/A	N/A	0.675655	0.408981	0.909148	0.392544	0.511968	0.321594	0.654094	0.483497	0.305284	0.110827	0.181092	0.296227	0.0443686	0.0828837	0.0676622	0.0496693	0.0659969	0.0646336	16.4029	44.2788	32.583	11.3028	16.1892	21.0397	7.59361	13.6499	21.1716	0.772361	0.621057	0.476956	0.755042	0.726832	0.701681	0.315362	0.20154	0.245237	0.574928	0.639547	0.47727	1.1789	0.968494
Cre01.g017200	FKB99	Peptidyl-prolyl cis-trans isomerase, FKBP-type	0.242152	0.259943	-0.0190423	0.201738	0.209103	0.422291	4.98209	6.39041	4.72201	5.89259	6.30662	5.45849	5.96571	7.3495	6.32774	0.565254	1.02823	0.242716	0.707292	0.485173	0.0602961	0.476475	0.747111	0.468547	11.3457	16.0901	5.1401	12.0031	7.69308	1.10463	7.9869	10.1655	7.40464	4.64669	5.39318	5.46993	4.31099	4.47823	5.59351	6.8556	7.30681	7.17633	6.81353	4.89803	5.29216	4.61823	4.57252
Cre01.g017250	Cre01.g017250	Chlorophyceae-specific protein	-0.0912682	0.446619	0.242359	0.241806	-0.114073	-0.139059	8.64311	7.06622	9.41835	8.11327	8.35881	8.70233	11.7792	8.35561	8.55291	0.493009	0.668502	0.874609	0.761312	0.70323	0.0538329	0.580127	0.909809	0.239854	5.70407	9.46053	9.28623	9.38355	8.41304	0.618604	4.92501	10.8886	2.80435	8.56791	9.1659	9.1633	8.24527	8.77351	7.94279	6.36939	6.81676	6.44775	7.08425	7.60758	8.07159	9.96215	9.28353
Cre01.g017300	PRPS21	Chloroplast ribosomal protein S21	-0.100384	0.0877219	-0.273756	-0.219297	0.433313	0.49368	377.115	282.745	270.999	351.767	233.876	365.939	400.757	242.873	381.576	33.5327	46.7934	35.4637	9.66047	5.84199	13.1431	35.5868	43.5437	17.4653	8.89189	16.5497	13.0863	2.74627	2.4979	3.59162	8.8799	17.9286	4.57714	431.773	335.628	357.892	375.229	365.133	397.037	351.372	328.708	258.918	229.231	264.69	263.551	255.131	259.986
Cre01.g017350	RMT3	Putative prot?ine N-methyltransferase	-0.634204	-0.364238	-0.770819	-0.806771	0.388252	0.63051	2.16318	2.01955	1.1855	1.39373	1.18363	1.55159	1.68053	1.1545	1.83529	0.355233	0.43669	0.313165	0.203118	0.101317	0.187281	0.122562	0.268192	0.140109	16.4218	21.6231	26.4163	14.5738	8.55982	12.0702	7.29307	23.2302	7.63418	2.33019	2.4772	2.49177	1.64797	1.80657	2.22536	2.44418	2.35752	1.74418	1.29326	2.0228	2.25539	1.02478	0.936547
Cre01.g017400	Cre01.g017400		0.162304	0.522186	0.251623	0.469635	0.631243	0.526748	3.22818	2.97358	4.78932	3.61257	3.54019	7.41817	4.63609	4.1177	6.89987	0.312114	0.367601	0.921516	0.408974	0.373303	0.355341	0.452614	0.340447	0.363603	9.66843	12.3622	19.2411	11.3209	10.5447	4.79014	9.76285	8.2679	5.2697	3.05085	3.52419	3.68935	3.19913	2.99022	2.91535	2.62419	3.03947	3.27126	3.51799	2.63009	2.75851	3.74158	3.91532
Cre01.g017450	POLA2	DNA polymerase alpha, catalytic subunit	-0.367336	0.144186	0.499654	0.406046	-0.676057	-0.54081	13.2538	8.05985	17.0364	10.2745	11.3956	10.6626	14.6468	10.6797	11.7106	2.25457	3.16106	3.63186	0.326879	1.49721	1.24462	1.3888	2.38049	0.273015	17.0108	39.2199	21.3182	3.18147	13.1385	11.6727	9.48192	22.2899	2.33135	12.068	11.809	10.446	15.6778	16.1062	13.4156	5.34321	5.10152	5.4846	11.5708	11.7787	9.08026	17.2951	16.2916
Cre01.g017500	Cre01.g017500		1.80733	0.822772	0.558746	1.23091	1.68487	1.61552	10.2019	10.204	19.0247	35.706	15.0304	61.1668	18.0451	23.9502	58.2957	0.670172	1.4065	5.18419	1.52894	1.93807	1.24351	1.6505	6.757	1.82147	6.56911	13.7839	27.2498	4.28201	12.8943	2.03298	9.14652	28.2127	3.12454	11.4066	10.4103	9.68227	9.53955	9.99835	10.1742	9.2966	9.65908	11.9846	8.24091	10.5684	11.4744	13.3937	15.5912
Cre01.g017550	Cre01.g017550		0.385163	0.221751	-0.515252	0.113653	0.0671268	0.278709	1.67689	2.31756	2.22312	2.19003	1.62153	2.32901	1.9555	2.50752	2.69689	0.44726	0.659562	0.385411	0.620837	0.582806	0.231965	0.237397	0.164697	0.167402	26.6719	28.4593	17.3365	28.3483	35.9417	9.95981	12.1399	6.56811	6.20723	2.10466	2.22986	1.86922	1.25864	1.38507	1.2139	2.49636	2.8126	2.78329	1.04745	2.2104	2.55527	2.25363	2.11752
Cre01.g017600	PQQ2	Putative quinoprotein	N/A	N/A	N/A	N/A	N/A	N/A	0.548171	0.569751	0.733535	0.720736	0.77454	0.62753	1.02598	0.997649	0.937534	0.246304	0.179898	0.248675	0.082389	0.0895774	0.159615	0.139765	0.114985	0.0666696	44.9319	31.5749	33.901	11.4312	11.5652	25.4354	13.6226	11.5256	7.11117	0.349388	0.337508	0.323397	0.871084	0.613875	0.793775	0.4691	0.406879	0.358521	0.668131	0.753873	0.762004	0.614781	0.477218
Cre01.g017650	FAP34	Flagellar Associated Protein 34	-0.640717	0.961292	-0.594371	0.204552	N/A	N/A	1.23782	1.79393	0.991822	0.79393	1.18818	0.511082	2.4101	2.0672	0.987999	0.332784	0.353965	0.445226	0.0919655	0.166862	0.131093	0.19989	0.427615	0.0275209	26.8847	19.7313	44.8898	11.5836	14.0435	25.6501	8.29385	20.6857	2.78552	0.927901	1.14651	0.784738	1.53891	1.52809	1.50077	1.65666	1.35456	1.88239	2.34039	1.53411	1.99547	1.22925	1.53122
Cre01.g017850	Cre01.g017850		N/A	N/A	N/A	N/A	N/A	N/A	0	0.00247475	0	0.00589887	0	0	0	0	0.0055776	0	0.00606187	0	0.0102171	0	0	0	0	0.00966069	N/A	244.949	N/A	173.205	N/A	N/A	N/A	N/A	173.205	0	0	0	0	0	0	0	0	0	0.0148485	0	0	0	0
Cre01.g017900	Cre01.g017900		N/A	N/A	N/A	N/A	N/A	N/A	0.0693824	0.0611509	0.0782928	0.115394	0.102081	0.0610047	0.0753785	0.133974	0.114876	0.0539773	0.0411218	0.0435859	0.0627003	0.0191769	0.033385	0.0202196	0.0500112	0.0467841	77.7968	67.2465	55.6704	54.3357	18.786	54.7253	26.8241	37.3289	40.7256	0.0228624	0.035814	0.023396	0.156488	0.0686759	0.109058	0.0318318	0.0497749	0.0296506	0.121109	0.029827	0.104712	0.032493	0.0506988
Cre01.g017951	Cre01.g017951		0.181987	0.46437	-0.294934	0.370647	0.32954	0.157117	1.09597	1.37921	1.4747	1.24331	1.12421	1.85313	1.51212	1.78322	1.64437	0.342629	0.355871	0.347183	0.120709	0.328962	0.218087	0.0303551	0.291345	0.180976	31.2627	25.8025	23.5426	9.70861	29.2617	11.7686	2.00746	16.3381	11.0058	1.26002	1.54259	1.32431	1.00104	0.830201	0.617633	1.36049	1.54263	1.80707	0.73188	1.44177	1.39141	1.30851	1.27616
Cre01.g018000	RPA12	DNA-directed RNA polymerase I subunit A12.2	0.601314	0.252865	-0.0937105	0.834915	1.16076	1.08405	8.86315	6.60812	8.00916	13.4463	6.19254	17.9065	10.5611	11.7873	16.9793	3.56963	2.61962	2.95858	2.09628	1.39947	3.94106	3.35569	4.8878	3.55352	40.275	39.6425	36.94	15.5901	22.5994	22.009	31.7741	41.4668	20.9286	6.29625	4.41549	12.0564	9.05318	7.47608	13.8815	3.89231	4.46023	5.73092	6.57656	7.93043	11.0583	4.52471	5.87002
Cre01.g018050	Cre01.g018050	NEF1-like protein	-0.0699899	0.101099	0.0901603	0.391794	0.0175829	0.185973	9.02704	6.89457	10.5954	8.59956	7.33919	10.7253	9.68231	9.04584	12.0531	1.14423	0.879902	3.97222	0.189344	0.19774	0.355067	0.612552	1.84396	0.86004	12.6756	12.7622	37.4901	2.20179	2.69431	3.31055	6.3265	20.3847	7.1354	8.58655	10.5519	10.2826	8.24929	8.80519	7.6867	6.89802	7.77887	6.65298	5.56594	7.95435	6.51724	6.50681	6.84144
Cre01.g018075	Cre01.g018075		0.0120332	0.521704	0.0108011	0.242258	-0.264937	-0.318661	6.8114	6.43922	7.84372	6.86845	6.48761	6.52782	9.77878	7.61659	6.2892	0.318608	0.968467	2.52433	0.21035	1.01063	0.228522	0.979686	0.854133	0.36514	4.67757	15.0401	32.1828	3.06255	15.5779	3.50074	10.0185	11.2141	5.80582	7.1401	6.89682	6.34251	6.93257	6.49939	7.05701	5.72378	5.99817	6.4054	8.10656	6.93839	5.46304	10.507	10.9044
Cre01.g018100	Cre01.g018100		0.599233	0.571005	0.162728	0.173025	0.627937	0.680722	5.41469	8.13582	6.08707	8.20277	9.10725	9.40668	8.04384	9.17248	9.75722	0.519215	0.917929	0.314786	0.525561	1.69029	0.296991	0.312333	0.629938	0.664922	9.589	11.2826	5.17138	6.40711	18.5598	3.15724	3.88288	6.86769	6.81467	4.68365	6.12989	5.68026	5.44023	4.96647	5.58763	7.75063	7.20537	7.86616	7.43758	9.15239	9.40278	6.61126	6.03244
Cre01.g018150	Cre01.g018150		-0.150632	0.447735	-0.180623	0.0372274	-0.330584	-0.255701	14.2947	21.3575	14.2034	12.8775	18.8442	11.2948	19.4965	21.9158	11.8965	0.664353	2.54455	2.01805	1.2809	1.74892	1.47934	1.30611	3.68167	1.18146	4.64755	11.9141	14.2082	9.94687	9.28095	13.0976	6.69919	16.7991	9.93114	15.1948	14.0338	13.7396	14.5332	14.8085	13.4583	24.6072	21.6217	23.2855	17.5517	19.4898	21.5894	16.1471	16.0791
Cre01.g018200	Cre01.g018200	Putative Acyl-CoA N-acyltransferase	-0.0234518	0.164129	-0.10874	0.317827	0.0645006	0.195708	7.2746	8.23604	7.64744	7.15731	7.63809	7.99711	8.15112	10.2658	8.75851	0.444364	0.728172	0.298725	0.349179	0.258517	0.477189	0.73468	0.295646	0.641126	6.10843	8.84128	3.9062	4.87863	3.38457	5.96702	9.01325	2.8799	7.32003	7.66904	7.74459	7.44617	6.6233	7.28623	6.87829	7.45714	7.53952	8.36678	9.44464	8.49419	8.11399	7.45808	8.12521
Cre01.g018350	Cre01.g018350		-0.168522	0.418258	0.330498	0.624346	-0.538469	-0.454253	40.196	30.2932	54.2298	35.7645	38.0921	37.3373	53.7144	46.6973	39.5817	3.67848	3.20527	15.212	0.637257	1.03256	0.608693	3.56646	5.57473	0.866263	9.15137	10.5808	28.051	1.78181	2.71068	1.63025	6.63967	11.938	2.18854	40.9804	38.0824	36.1633	41.7129	46.3974	37.8396	26.2975	27.5325	32.2199	35.1613	30.7043	29.8437	67.3935	69.6021
Cre01.g018400	ITPK2	Inositol 1,3,4-trisphosphate 5/6-kinase	0.387574	0.423473	-0.287345	0.489286	0.0512119	0.186501	11.3832	14.9132	15.2277	14.8914	12.22	15.7779	15.2666	20.9343	17.3291	1.31888	2.47771	1.81169	0.282894	2.20992	0.580711	0.255329	1.05259	0.1801	11.5862	16.6143	11.8973	1.89971	18.0845	3.68054	1.67247	5.02808	1.0393	12.7477	12.59	11.8719	10.6978	11.1579	9.23386	16.2394	17.004	17.8613	11.5371	13.3561	13.481	17.4141	17.2669
Cre01.g018450	Cre01.g018450		-0.12974	0.106197	0.0591854	0.200032	-0.363221	-0.168931	5.02887	5.12016	5.38062	4.59637	5.33457	4.18304	5.41301	5.88164	4.78607	0.36426	0.573255	0.88378	0.0668457	1.13745	0.181652	0.45418	0.0858315	0.442313	7.24338	11.1961	16.4253	1.45432	21.3223	4.34259	8.39052	1.45931	9.24169	4.73411	5.33915	5.43289	5.2002	4.97127	4.49561	5.37417	5.04116	5.69367	5.65326	4.21673	4.74194	5.17521	3.88378
Cre01.g018500	Cre01.g018500	Holo-[acyl-carrier-protein] synthase	-0.334047	0.258268	0.12449	0.0126835	-0.464168	-0.678971	7.39445	4.90337	5.34497	5.86607	5.34527	3.87451	8.84407	4.94667	3.33852	0.62933	1.17511	2.03524	0.312188	0.428649	0.222139	0.333195	0.429892	0.340359	8.51085	23.9654	38.0778	5.32192	8.01922	5.73334	3.76744	8.69053	10.1949	7.9743	7.70617	6.62036	7.75318	7.7503	6.56237	3.81579	4.19049	3.61206	6.38975	5.55124	5.8609	6.88894	6.97009
Cre01.g018550	CYG69	Adenylate/guanylate cyclase	0.210593	0.188129	0.224962	0.678286	0.0565681	-0.116194	3.35611	2.44357	3.97519	3.88357	2.85591	4.13415	3.82357	3.91029	3.66758	0.25745	0.37794	0.476942	0.250989	0.173597	0.135751	0.0375663	0.169784	0.0923441	7.67108	15.4667	11.998	6.46284	6.07852	3.28364	0.982491	4.34196	2.51785	3.34928	3.46773	3.73174	3.38176	3.25978	2.9464	2.29411	2.51854	2.15316	2.01797	3.07154	2.6061	4.60766	4.37315
Cre01.g018600	Cre01.g018600		0.892531	0.854819	0.687314	1.04688	0.740889	0.811279	13.9407	12.541	28.5013	25.8799	20.1945	47.6316	25.2122	25.9104	50.0132	1.24544	1.91129	4.71106	0.35678	1.94625	1.11952	1.72758	6.27127	4.48824	8.93388	15.2404	16.5293	1.3786	9.63753	2.35036	6.85218	24.2037	8.97412	13.5817	16.022	14.3956	12.2213	13.5958	13.8278	12.9433	13.9656	15.176	11.8748	11.504	9.78211	25.3828	23.6621
Cre01.g018650	Cre01.g018650		0.013142	0.113004	0.0800644	1.02436	0.0291416	-0.196507	26.7421	29.3486	27.0247	26.9868	31.0234	27.5761	28.921	59.6968	23.5834	2.4872	4.20641	3.78172	1.39711	0.831684	1.39197	1.66372	2.8425	0.298414	9.30068	14.3326	13.9936	5.17701	2.68083	5.04775	5.75263	4.76157	1.26536	26.7777	30.1694	29.1907	25.1629	25.3852	23.7668	32.1513	31.0116	34.2478	28.9368	22.2646	27.4794	31.3636	30.8753
Cre01.g018700	Cre01.g018700		-0.766085	0.308094	0.0891786	0.011365	-1.10634	-0.930955	5.95698	5.35254	5.27501	3.50277	5.69385	2.45008	7.37517	5.39488	2.7668	0.227848	1.67919	2.17113	0.690563	1.28019	0.180084	0.783024	0.35578	0.306003	3.8249	31.3718	41.1587	19.7148	22.4837	7.35011	10.617	6.59477	11.0598	5.93907	5.57361	6.07361	6.25045	6.03168	5.87347	4.56369	4.34249	5.33238	8.64914	5.112	4.11557	6.64618	7.93657
Cre01.g018750	Cre01.g018750		-0.647259	0.30555	-0.0375087	0.00472761	-1.07381	-1.04505	4.06093	3.93372	4.02685	2.59287	3.83276	1.91301	5.01886	3.94663	1.95152	0.250426	1.15763	1.68062	0.119372	0.934518	0.0918292	0.334253	0.7041	0.106321	6.1667	29.4285	41.7354	4.60386	24.3823	4.80025	6.65993	17.8405	5.44809	4.04425	3.74958	3.84274	4.20486	4.07891	4.44525	4.078	3.7431	3.49078	6.10623	3.4863	2.6979	5.35606	5.94837
Cre01.g018800	ATP6	Mitochondrial F1F0 ATP synthase subunit 6	0.038437	0.259226	0.145541	0.362728	0.406063	0.364177	286.618	242.425	294.956	294.356	268.157	390.836	343.034	311.723	379.652	20.6382	11.8011	110.543	7.0998	28.7356	26.3067	10.6285	51.8891	25.9685	7.20062	4.86795	37.4778	2.41197	10.716	6.73088	3.09839	16.6459	6.84009	289.838	310.133	311.504	269.581	263.909	274.74	243.98	244.096	219.933	254.739	248.073	243.727	187.289	194.681
Cre01.g018850	Cre01.g018850	Exonuclease-Endonuclease-Phosphatase superfamily protein	1.36817	0.900651	0.433696	0.735853	1.11969	1.07912	4.33243	4.86777	6.12569	11.1839	6.57484	13.3111	8.08825	8.10669	12.942	0.543304	0.310841	0.578944	1.14348	0.654165	0.5724	1.32687	2.08498	1.15846	12.5404	6.38571	9.45108	10.2244	9.94952	4.30017	16.405	25.7193	8.95118	5.17299	4.49999	4.65209	4.05316	3.73262	3.88373	5.37898	4.70042	4.96862	4.67003	4.98301	4.50553	5.45653	5.53243
Cre01.g018900	Cre01.g018900		1.80036	1.09023	0.684976	1.35077	1.62829	1.50086	6.33858	7.13028	8.81724	22.0777	11.4632	27.2582	13.4953	18.1857	24.9538	0.559593	0.561763	1.43643	0.935989	2.83949	0.954061	1.98785	9.34366	1.0402	8.82837	7.87855	16.2911	4.23952	24.7706	3.50009	14.7299	51.3791	4.16851	7.08792	6.52269	6.48114	5.39933	6.09924	6.44114	7.18787	7.03772	7.59597	6.18025	6.99514	7.78474	8.63818	8.16957
Cre01.g018950	DHS1	Deoxyhypusine synthase	0.476768	0.396011	0.0446776	0.995477	0.494153	0.615702	27.5449	27.5144	26.9291	38.3321	28.3798	37.9294	36.2454	54.8565	41.2635	4.65057	6.04047	6.94044	0.782485	1.74593	1.79964	1.27246	6.13792	1.31852	16.8836	21.9539	25.773	2.04133	6.15204	4.7447	3.51067	11.189	3.19536	27.0114	22.0193	22.1092	30.7955	30.3971	32.9369	27.3277	29.6853	31.0766	15.6492	32.1321	29.2153	21.8157	21.0389
Cre01.g019000	Cre01.g019000		0.137118	-0.262517	-0.72529	-0.308588	0.703521	0.999091	4.10241	8.39361	2.1997	4.51144	5.07709	3.58216	3.4199	6.77726	4.39663	1.26353	2.64683	0.472135	1.23594	1.29789	0.507274	0.828285	0.672195	1.00373	30.7998	31.5339	21.4636	27.3956	25.5637	14.1611	24.2196	9.9184	22.8296	4.81749	5.28224	5.56507	2.66453	3.02061	3.26451	11.1273	8.29574	12.0577	6.21455	5.66936	6.99698	3.0096	2.26349
Cre01.g019051	Cre01.g019051		N/A	N/A	N/A	N/A	N/A	N/A	0.0199068	0.0370431	0.00496378	0.0048465	0.0311449	0.00542183	0	0.0287383	0.0326388	0.0236628	0.0182876	0.00773271	0.00839438	0.0282456	0.00939089	0	0.0275838	0.0282875	118.868	49.3684	155.783	173.205	90.6909	173.205	N/A	95.9825	86.6684	0.0363453	0	0.0557588	0	0.0273366	0	0.0452298	0.0153277	0.0279812	0.0687941	0.0316269	0.033299	0	0
Cre01.g019100	Cre01.g019100		-0.711459	-0.353804	-0.456678	-0.452024	-0.172805	0.0195223	3.57868	3.30174	2.41171	2.18551	2.40586	2.13946	2.80038	2.41363	2.44456	0.492179	0.277955	0.324346	0.293712	0.0837345	0.0931326	0.237067	0.433356	0.2741	13.7531	8.41842	13.4488	13.4391	3.48045	4.35308	8.46553	17.9545	11.2126	3.69741	3.46459	4.41914	2.89907	3.52872	3.46314	3.53081	3.53224	3.48444	2.9754	2.93058	3.357	2.03407	2.24606
Cre01.g019150	GCP4	Gamma tubulin interacting protein	0.0391116	0.300165	0.277927	0.439057	-0.383943	-0.32222	7.43485	7.46354	9.52297	7.63916	9.04918	7.29784	9.15442	10.1185	7.61684	1.08348	1.30185	0.843961	0.538652	0.347779	0.746251	0.895915	1.3333	0.407478	14.573	17.4427	8.86236	7.0512	3.84321	10.2256	9.78669	13.1769	5.3497	6.34365	6.15436	7.15683	7.98079	8.96163	8.01182	6.20745	6.15097	7.1245	9.56538	8.26398	7.46899	9.14101	9.17167
Cre01.g019200	NOP52	RRP1-like protein	0.53632	0.396735	0.420132	1.13665	0.698471	0.787619	23.4479	20.6823	24.0664	34.0057	27.6739	39.0545	30.8697	45.4742	41.5439	6.63534	7.04783	11.5496	1.72378	2.85826	0.478043	0.504607	9.34304	3.195	28.2983	34.0767	47.9905	5.06909	10.3284	1.22404	1.63464	20.5458	7.69066	18.7869	16.0684	17.5068	30.1702	28.8688	29.2861	14.9721	14.6638	17.2421	18.0408	30.6158	28.5591	13.0965	14.3094
Cre01.g019250	SNE1	GDP-D-mannose 3\',5\'-epimerase	0.264959	0.433338	0.411375	0.563512	0.529155	0.577401	310.564	233.841	335.776	373.174	310.997	484.553	419.371	345.585	501.031	71.243	67.6414	206.704	34.1867	31.6586	25.8969	27.6561	43.5243	25.9539	22.9399	28.9262	61.5601	9.16106	10.1797	5.3445	6.59465	12.5944	5.1801	238.501	269.024	232.283	377.265	378	368.31	174.595	178.411	169.403	322.773	288.062	269.801	141.375	130.9
Cre01.g019300	Cre01.g019300	Nucleotidyl cyclase	-0.276485	0.0372069	-0.0638002	0.348042	-0.279781	-0.442041	6.85841	5.4132	6.85436	5.66231	5.17903	5.64605	7.03759	6.8901	5.04545	1.63218	1.12687	0.819738	0.243669	0.238798	0.327903	0.56829	1.11639	0.19399	23.7982	20.817	11.9594	4.30335	4.61087	5.80765	8.07506	16.2029	3.84484	6.02414	4.76585	5.45358	8.23372	8.40763	8.26557	4.37509	4.42472	4.75672	7.09569	5.39773	6.42928	6.48581	6.44011
Cre01.g019400	Cre01.g019400		N/A	N/A	N/A	N/A	N/A	N/A	0	0	0	0	0	0	0	0	0	0	0	0	0	0	0	0	0	0	N/A	N/A	N/A	N/A	N/A	N/A	N/A	N/A	N/A	0	0	0	0	0	0	0	0	0	0	0	0	0	0
Cre01.g019450	Cre01.g019450		0.166624	0.710508	0.817126	0.901756	-0.295642	-0.0233294	14.942	14.7419	17.165	16.7713	25.9736	13.9845	24.4508	27.5429	16.8897	8.31403	5.9862	6.89421	0.580174	2.8847	0.911229	3.25252	3.3973	1.35756	55.642	40.6067	40.1644	3.45932	11.1063	6.51599	13.3023	12.3346	8.03784	8.72869	6.64327	7.21375	19.8557	25.0485	22.1621	9.57646	8.91987	9.79146	22.5113	18.4004	19.2519	9.94058	9.28715
Cre01.g019500	Cre01.g019500		0.487071	0.0688026	-0.271041	0.0434514	0.669646	0.519908	10.2169	12.0889	11.5766	14.32	10.0183	18.4147	10.716	12.4585	16.5993	0.389097	1.23288	0.644409	0.441107	1.9633	0.86218	1.12094	0.762686	0.722086	3.80835	10.1985	5.56648	3.08035	19.5971	4.68202	10.4605	6.12181	4.35011	9.99383	10.4321	10.8232	9.99859	10.3215	9.73243	11.444	13.0655	12.4706	10.2429	11.6462	13.664	10.7288	11.0797
Cre01.g019550	Cre01.g019550	ankryin repeat containing protein	-0.556272	-0.0274622	-0.49187	0.298374	-0.826045	-1.04397	7.80124	4.51211	6.84756	5.30529	3.20857	3.86253	7.65414	5.5488	3.321	2.02963	0.253759	0.725729	0.293668	0.748582	0.330975	0.186117	0.552417	0.201199	26.0167	5.62394	10.5984	5.53538	23.3307	8.56886	2.43158	9.9556	6.0584	5.80187	6.54392	5.59699	9.50303	9.99562	9.366	4.13996	4.36452	4.41665	4.70548	4.83751	4.60854	6.03995	6.03593
Cre01.g019600	Cre01.g019600		0.089474	0.44665	0.634149	0.620919	0.0835457	0.122795	110.527	94.5107	134.926	117.599	146.683	142.97	150.634	145.344	146.913	27.914	26.6828	30.5184	4.68356	17.1991	10.242	13.5799	2.54171	1.61434	25.2554	28.2325	22.6187	3.98266	11.7254	7.16371	9.01514	1.74876	1.09884	74.5748	95.7698	87.2529	133.012	138.76	133.792	73.6297	71.9258	76.4058	140.815	98.5838	105.704	98.1471	104.958
Cre01.g019650	Cre01.g019650		0.374874	0.287483	0.394019	0.545195	0.601116	0.635038	12.0226	12.756	13.6728	15.5901	16.762	20.7401	14.6737	18.6138	21.2335	2.32966	2.85844	6.36641	1.80734	1.31748	0.62959	0.431323	1.47874	0.126006	19.3773	22.4086	46.5627	11.5929	7.85993	3.03562	2.93942	7.94432	0.59343	8.95551	10.4721	10.5417	14.5182	13.3696	14.2787	10.4688	10.9817	11.0214	18.0595	12.2224	13.7823	7.37547	8.31342
Cre01.g019700	PAP7	Class-I RNA nucleotidyl transferase	-0.347358	0.204643	0.498101	0.409577	-0.904726	-0.787149	12.0767	8.30942	15.2679	9.49253	11.7358	8.1551	13.9172	11.0374	8.84756	3.70685	4.22143	2.01978	0.58954	0.368706	0.348426	0.820533	0.886153	0.279514	30.6943	50.803	13.2289	6.21057	3.14171	4.2725	5.89583	8.02866	3.15922	8.89842	9.05582	8.39098	15.7349	16.4399	13.94	4.73251	4.34249	4.52611	10.7353	12.1448	13.3753	15.2414	13.9559
Cre01.g019750	Cre01.g019750		0.0412818	0.438151	0.502467	0.704653	-0.558861	-0.382156	35.4138	30.5609	47.1382	36.4418	43.2936	31.9992	47.981	49.8067	36.1687	10.2944	10.2032	9.14104	2.35291	3.29612	1.29513	4.4401	3.21129	1.44388	29.0688	33.3864	19.392	6.45661	7.61341	4.04739	9.25387	6.4475	3.99206	22.869	28.3682	27.9748	43.5204	48.249	41.5017	19.118	20.0965	26.5437	44.1756	37.9029	35.5288	48.5604	50.7398
Cre01.g019850	FTSH3	FtsH-like ATPase/metalloprotease	0.666759	0.398903	0.353489	0.421569	0.954922	0.725866	66.7764	65.6155	63.0563	106.008	83.8334	122.233	88.045	87.8843	104.288	8.92255	11.242	12.4005	1.06581	1.57793	4.21489	5.50434	4.78621	4.83973	13.3618	17.1331	19.6658	1.00541	1.88222	3.44824	6.25174	5.44603	4.64072	58.9956	57.841	59.121	74.0883	75.5237	75.0886	54.4256	57.9348	57.3618	83.8494	68.1136	72.0078	50.2814	51.2205
Cre01.g019900	FAP384	Flagellar Associated Protein 384	-0.490603	0.356437	0.213727	-0.0899271	-0.718835	-0.631098	18.4007	16.8984	15.1187	13.0963	19.5967	9.18592	23.5577	15.8772	9.76189	4.79589	8.76952	2.12548	0.75559	5.24049	0.274348	1.71149	2.6543	0.301317	26.0636	51.8955	14.0587	5.76949	26.7417	2.98661	7.26509	16.7176	3.08667	15.0758	12.61	14.6657	21.8932	23.5696	22.59	12.4778	11.8062	12.5242	34.5488	15.8223	14.2111	16.6674	17.6518
Cre01.g019950	DNJ7	DnaJ-like protein	-0.201437	0.856512	-0.64404	1.49282	-0.664918	-0.715647	1.45062	2.64753	1.82844	1.26158	1.69421	1.15324	2.62656	7.45116	1.1134	0.487657	0.874036	0.356726	0.221862	0.052891	0.108168	0.172377	4.09765	0.0578403	33.6173	33.0132	19.5099	17.5861	3.12188	9.3795	6.56282	54.9934	5.19494	1.06643	1.28182	1.56462	1.51303	2.31903	0.958761	3.1928	3.79232	3.23123	1.82663	1.65476	2.18747	2.10927	1.93792
Cre01.g020000	Cre01.g020000		N/A	N/A	N/A	N/A	N/A	N/A	0.00813143	0.0604326	0.11314	0.0893897	0.0858603	0.0681187	0.0142327	0.0928165	0.0612133	0.00953659	0.021147	0.0606653	0.037694	0.0164978	0.0415598	0.00232051	0.0368136	0.0208326	117.281	34.9927	53.6198	42.1682	19.2147	61.0109	16.3041	39.6628	34.0327	0.0147947	0	0	0	0.0222304	0.0117635	0.0859275	0.0623684	0.0797134	0.055998	0.051483	0.027105	0.168227	0.192948
Cre01.g020050	Cre01.g020050		-0.621508	0.164883	0.626382	0.391929	-1.20843	-0.980355	9.93214	6.42541	12.8484	6.4558	9.91883	5.56004	11.1347	8.43108	6.5123	3.31793	3.88044	3.2186	0.507337	0.975263	0.40733	1.23973	0.97704	0.234822	33.406	60.3922	25.0505	7.85863	9.83244	7.32602	11.1339	11.5886	3.60583	7.17447	6.38092	7.53425	11.9187	14.4215	12.163	3.02092	2.65311	3.35421	11.0986	10.3657	8.05991	13.1233	13.3442
Cre01.g020100	Cre01.g020100		N/A	N/A	N/A	N/A	N/A	N/A	0.0326367	0.0503857	0.0573633	0.0642335	0.0901435	0.087687	0.0451574	0.0779816	0.0732264	0.00589845	0.0227761	0.0281014	0.0201913	0.0153758	0.0240817	0.0176905	0.00291696	0.0275912	18.0731	45.2034	48.9885	31.4342	17.057	27.4632	39.1753	3.74057	37.6794	0.0355857	0.0273137	0.0303609	0.0334231	0.0267049	0.0424318	0.088586	0.045	0.0182521	0.0448598	0.056722	0.0488946	0.0449512	0.0617825
Cre01.g020182	Cre01.g020182		-0.131051	0.303281	0.229542	0.609293	0.0738231	0.0882292	31.6782	28.992	27.2379	28.9274	33.9921	28.668	39.0892	44.2277	28.9557	7.0329	3.9635	4.11223	1.11679	4.55065	0.236449	1.46092	1.24298	1.326	22.2011	13.671	15.0974	3.86067	13.3874	0.824783	3.73741	2.81041	4.57942	26.7257	24.7411	24.8364	35.4669	38.1866	40.1123	25.5413	25.8336	25.4008	29.9655	33.2514	33.9596	24.004	25.2048
Cre01.g020223	FUM2	Fumarate hydratase	1.12666	1.22485	0.790492	0.75378	1.23518	1.38346	4.86351	8.15634	7.05552	10.6196	14.1077	16.6094	11.3675	13.7533	18.4074	0.338212	1.55574	1.09504	0.748675	2.22199	0.744479	0.887277	1.79372	0.198493	6.95408	19.074	15.5204	7.04992	15.7502	4.48227	7.80537	13.0421	1.07833	5.03873	5.27791	4.76599	4.41472	5.1226	4.56109	7.52772	6.95818	6.43751	8.00105	10.478	9.5356	7.28837	6.52559
Cre01.g020264	ATG6	Autophagy-related protein	0.887475	0.600399	0.370524	0.297853	0.749838	0.70852	16.3579	19.8974	17.7299	30.261	25.7239	29.8147	24.8008	24.4602	28.9729	2.68363	3.39005	0.589437	0.226252	3.93507	0.727096	0.47859	2.32621	0.927826	16.4057	17.0376	3.32453	0.747669	15.2973	2.43872	1.92974	9.51018	3.20239	13.9736	13.7327	14.1678	19.4192	19.0196	17.8344	16.2073	16.8973	20.2094	25.7157	19.5701	20.7849	17.7076	17.2647
Cre01.g020305	SDH4	Succinate dehydrogenase subunit D	0.0940812	0.583993	0.333586	0.382089	0.0562424	0.0434335	194.102	204.204	199.698	207.182	257.326	207.637	290.958	266.125	205.802	44.9445	53.1204	45.2462	9.63916	9.874	12.3669	30.2301	12.8204	7.82021	23.155	26.0134	22.6573	4.65251	3.83715	5.956	10.3899	4.81746	3.79987	160.361	143.566	157.088	240.375	238.033	225.191	153.313	151.627	163.679	262.112	252.422	242.073	159.992	166.727
Cre01.g020350	SDH3	Succinate dehydrogenase subunit b560	0.414614	0.701613	0.569828	0.598176	0.233087	0.233496	524.874	519.998	658.979	699.626	771.857	774.529	853.614	787.173	774.749	91.9746	110.541	178.765	19.64	65.8386	23.5215	40.9608	30.091	21.0781	17.5232	21.258	27.1276	2.80721	8.5299	3.03688	4.79852	3.82267	2.72063	442.875	423.256	459.6	598.19	622.602	602.719	417.753	413.944	436.989	667.078	607.47	576.752	496.908	517.355
Cre01.g020400	Cre01.g020400		0.323008	0.326278	0.3671	0.462632	0.516542	0.449742	33.8158	29.064	35.2341	42.3014	37.4855	50.4032	42.3974	40.0518	48.1226	7.68732	6.75275	15.972	1.44629	1.4481	1.35271	0.774893	5.25005	1.57289	22.7329	23.2341	45.3309	3.41901	3.8631	2.68378	1.82769	13.1082	3.26851	28.3447	27.1674	25.0906	40.3923	40.6598	41.2401	23.9327	23.1534	21.9381	35.1152	36.8443	33.4004	19.9208	20.8481
Cre01.g020450	Cre01.g020450		N/A	N/A	N/A	N/A	N/A	N/A	0	0	0.559277	0	0	0	0	0	0	0	0	1.36994	0	0	0	0	0	0	N/A	N/A	244.949	N/A	N/A	N/A	N/A	N/A	N/A	0	0	0	0	0	0	0	0	0	0	0	0	0	0
Cre01.g020500	Cre01.g020500		N/A	N/A	N/A	N/A	N/A	N/A	0	0	0	0	0	0	0	0	0	0	0	0	0	0	0	0	0	0	N/A	N/A	N/A	N/A	N/A	N/A	N/A	N/A	N/A	0	0	0	0	0	0	0	0	0	0	0	0	0	0
Cre01.g020575	HSP22D	Heat shock protein 22D	0.443916	0.80138	1.06098	0.676297	-0.594131	-0.34431	1.60097	1.83019	2.94883	2.17779	3.8184	1.95343	2.79012	2.9247	2.32274	0.579309	1.09732	1.18331	0.581075	0.258319	0.385976	0.417317	0.409205	0.610023	36.1849	59.9568	40.128	26.6819	6.76509	19.7589	14.9569	13.9914	26.263	1.38103	1.24333	0.886163	2.56296	1.69282	1.83952	0.745998	0.812505	1.06394	3.23884	2.26584	2.854	3.59238	3.64129
Cre01.g020650	Cre01.g020650		-0.175478	0.330222	0.336102	0.287211	-0.176659	-0.14089	9.2666	8.73834	7.33201	8.20534	11.0308	6.48699	11.65	10.6632	6.64984	1.87173	2.43752	1.27814	0.230925	2.5556	0.369045	0.768712	1.08567	0.851142	20.1987	27.8945	17.4323	2.81433	23.168	5.689	6.59836	10.1815	12.7994	8.04143	6.98713	7.75304	10.9905	11.1697	10.6578	8.28792	8.01061	7.51464	13.6579	7.24922	7.70976	6.26432	6.37797
Cre01.g020701	Cre01.g020701		2.9841	2.24338	1.97596	1.98955	1.88611	2.24035	1.08092	3.03568	1.70718	8.55256	11.9421	6.31034	5.11822	12.0551	8.06659	0.370008	0.949309	0.772595	0.915889	3.5645	0.242984	0.605287	0.436929	0.715815	34.2309	31.2717	45.2557	10.709	29.8483	3.85058	11.8261	3.62444	8.87382	1.03214	1.00203	0.720543	1.79723	1.02552	0.908042	2.2977	2.10773	3.10045	2.35273	4.07518	4.28029	1.28792	1.09397
Cre01.g020750	Cre01.g020750		1.26848	1.16318	0.737282	0.639144	1.02253	0.717383	26.6211	43.0925	40.7687	64.1319	71.8367	82.821	59.618	67.1125	67.0319	6.13683	14.485	15.626	2.48835	18.2894	2.49838	3.88087	9.11336	0.968107	23.0525	33.6136	38.3283	3.88005	25.4597	3.0166	6.50957	13.5792	1.44425	20.8188	21.8913	20.512	32.388	30.9255	33.1907	34.3355	29.1936	27.6599	49.893	57.1059	60.3673	27.8738	27.3652
Cre01.g020800	Cre01.g020800		-0.577005	0.375667	-0.305949	-0.296335	0.246452	-0.253932	41.3279	44.661	24.8994	27.7043	36.1267	29.5378	53.6205	36.3683	20.8808	15.7897	18.8773	4.32623	2.23844	14.5813	3.31173	5.06205	8.6262	1.16193	38.206	42.2679	17.3749	8.07975	40.3616	11.2118	9.44052	23.719	5.56457	26.2655	26.3161	28.4308	53.6189	54.8929	58.4433	49.2695	47.5739	55.5692	70.3315	23.524	21.698	30.0849	30.2003
Cre01.g020850	CYG49	Adenylate/guanylate cyclase	-0.679272	-0.340398	-0.83876	-0.206519	0.00804966	-0.298798	3.10369	2.59633	1.78129	1.93819	1.45167	1.79126	2.45137	2.25005	1.44806	0.250204	0.249353	0.74286	0.298196	0.258959	0.09355	0.230045	0.580828	0.04579	8.06151	9.60405	41.7035	15.3853	17.8387	5.22259	9.38434	25.814	3.16215	2.86001	3.22348	3.01479	3.37998	3.34855	2.79533	2.46175	2.64892	2.59608	2.27518	2.56837	3.02771	1.03359	1.21359
Cre01.g020887	Cre01.g020887		-0.230814	-0.2356	-0.192564	0.0383493	-0.110136	-0.0147527	6.45503	6.55818	5.67461	5.50068	5.73873	5.25753	5.48246	6.73484	5.61688	0.799868	0.742149	0.368774	0.0260404	0.43284	0.326506	0.274925	0.687652	0.114196	12.3914	11.3164	6.49866	0.473403	7.54244	6.21025	5.01462	10.2104	2.03308	5.52801	5.44749	6.97308	6.57922	6.78055	7.42182	5.67558	5.8493	6.47198	7.69699	6.7205	6.9347	5.35732	5.57313
Cre01.g020918	PREP1	Presequence protease	1.28616	0.563965	0.406405	0.124552	1.90985	1.58311	125.082	137.954	119.177	305.048	182.841	447.832	184.912	150.393	357.074	22.9754	16.3936	51.0339	20.9444	6.4229	27.3242	30.9318	12.5874	16.0351	18.3683	11.8835	42.8219	6.86593	3.51284	6.10145	16.7278	8.36967	4.49069	101.734	108.777	104.089	144.546	136.707	154.64	125.815	125.69	121.276	141.568	151.538	161.834	71.7054	74.8135
Cre01.g020950	Cre01.g020950		0.844984	0.432005	0.454568	0.782309	0.825786	0.88654	72.3983	55.8088	76.0566	130.045	76.4789	134.81	97.673	95.9846	140.609	27.7787	28.0938	28.9252	7.33228	7.56676	4.12383	3.36056	22.9915	7.54807	38.3693	50.3393	38.0312	5.63826	9.89392	3.05899	3.44062	23.9533	5.36814	56.5768	41.1338	44.8211	100.077	96.1387	95.6422	36.0652	38.269	37.6083	39.0268	95.4604	88.4233	50.1167	54.6336
Cre01.g021000	Cre01.g021000		0.0968257	0.251029	-0.0874711	-0.276077	0.156066	0.431665	2.24222	3.5927	1.92171	2.39787	3.38135	2.14126	2.66836	2.96698	2.59198	0.462015	0.555885	0.452793	0.117367	0.589784	0.178857	0.245112	0.304445	0.26585	20.6053	15.4726	23.562	4.89465	17.4423	8.35288	9.18587	10.2611	10.2566	2.14142	1.74479	1.77492	2.63341	2.25462	2.90414	2.86128	3.38317	3.08957	3.99583	4.17911	4.04727	1.2604	1.90366
Cre01.g021050	TIM22A	translocase of inner mitochondrial membrane 22 homolog	0.947826	0.78964	0.377086	-0.112751	1.13919	1.23467	17.2063	29.7219	20.4128	33.1902	38.6003	44.9608	29.7435	27.4875	48.037	4.01041	7.30051	13.3557	2.21729	6.70874	0.945032	0.560495	3.37637	3.80438	23.3079	24.5627	65.4279	6.68054	17.38	2.1019	1.88443	12.2833	7.9197	13.0852	14.4029	14.1978	19.307	18.7306	23.514	27.4435	27.2748	23.426	22.6581	39.8212	37.7079	8.65967	8.40217
Cre01.g021100	Cre01.g021100		0.252886	0.0549115	-0.0147379	0.487493	0.28501	0.326347	5.06246	5.61254	4.66704	6.03236	5.55549	5.68642	5.25886	7.86881	5.8517	0.532595	0.863256	1.07702	0.0495258	0.347828	0.11083	0.467105	0.275157	0.296717	10.5205	15.3808	23.0771	0.821002	6.26098	1.94902	8.88226	3.4968	5.0706	4.52238	4.46098	4.97471	5.36669	5.18097	5.86901	4.76067	5.12855	4.7717	5.78955	6.49313	6.73162	3.54125	3.61978
Cre01.g021150	TMU1	tRNA (uracil-5-)-methyltransferase	0.729643	0.480399	0.404515	0.586388	0.801568	0.970092	30.1073	27.3696	26.6853	49.9247	36.2276	46.5123	42.0035	41.0949	52.2755	7.66684	11.4253	7.29923	1.1639	0.560066	1.20772	1.13293	4.46616	4.08465	25.4651	41.7447	27.353	2.33132	1.54597	2.59657	2.69724	10.8679	7.8137	25.287	21.6222	22.8222	38.6211	36.4558	35.8352	19.3696	20.2774	18.4104	22.203	43.4938	40.4632	19.912	21.144
Cre01.g021200	CGL47	conserved protein with F-box domain	0.379736	0.377661	0.131567	0.70513	0.320899	0.212134	4.00191	4.61408	4.61981	5.2069	5.05464	5.77065	5.19942	7.52229	5.3516	0.761816	1.24057	1.05731	0.276089	0.305606	0.396796	0.921057	2.40809	0.824893	19.0363	26.8866	22.8864	5.30238	6.04605	6.8761	17.7146	32.0127	15.414	3.32735	3.66374	3.1933	4.88789	4.94717	3.99201	3.78942	3.89546	3.48474	5.31819	4.41724	6.77941	3.20226	4.17089
Cre01.g021251	ARG7	Argininosuccinate lyase	-0.860208	-0.994141	-1.12754	-1.24617	-0.630147	-0.63439	304.719	312.072	278.072	167.861	142.834	179.665	152.979	131.559	179.138	162.82	147.953	215.34	2.64723	12.992	8.14368	8.16489	11.6075	3.4665	53.4329	47.4099	77.4404	1.57704	9.0959	4.53269	5.33725	8.82304	1.9351	174.995	147.748	147.701	460.263	429.896	467.709	177.077	184.861	169.352	444.03	446.809	450.305	82.8128	85.0805
Cre01.g021300	Cre01.g021300		N/A	N/A	N/A	N/A	N/A	N/A	0	0.0187008	0	0	0	0	0	0	0	0	0.0458075	0	0	0	0	0	0	0	N/A	244.949	N/A	N/A	N/A	N/A	N/A	N/A	N/A	0	0	0	0	0	0	0	0	0	0	0.112205	0	0	0
Cre01.g021350	Cre01.g021350		0.15148	0.331225	-0.0284025	0.0469472	0.608504	0.892065	190.383	212.119	138.98	211.46	207.984	211.9	239.518	219.135	257.923	42.2346	41.4661	19.3162	18.3611	28.9451	13.3813	12.3351	5.27242	16.9935	22.184	19.5485	13.8985	8.68302	13.917	6.31494	5.14998	2.40602	6.58858	143.896	145.541	168.611	226.031	227.985	230.236	165.154	169.572	195.791	266.578	234.007	241.611	123.546	131.975
Cre01.g021400	SPL13	Pre-mRNA splicing factor	0.539614	0.437853	0.279197	0.437915	0.410815	0.457303	18.6322	20.4002	19.8676	27.0835	24.7561	26.4127	25.239	27.6351	27.2776	4.67323	4.70261	3.77963	0.733235	1.54171	1.84965	1.47145	2.32511	0.678893	25.0814	23.0517	19.0241	2.70731	6.22759	7.00291	5.83005	8.4136	2.48883	14.6852	14.2804	14.1562	22.7213	23.2911	22.6593	16.2535	16.7986	15.8826	26.9989	23.6779	22.79	16.6531	17.1354
Cre01.g021450	TPR4	Tetratricopeptide-repeat protein protein	0.692443	0.211799	0.128404	0.339401	0.984986	0.857477	28.6043	27.3405	32.1397	46.2251	29.8855	63.614	33.1276	34.5921	58.2329	4.06665	4.46808	20.346	2.79476	4.16657	1.17365	1.28823	6.88413	3.1767	14.2169	16.3423	63.3047	6.04598	13.9418	1.84496	3.88869	19.9009	5.45517	23.4008	26.3445	25.2737	32.7567	32.1643	31.6859	23.6542	24.3076	23.1015	27.4338	32.8921	32.654	13.3623	13.3192
Cre01.g021500	Cre01.g021500		0.0381138	0.415232	0.566643	0.443069	-0.188516	-0.187366	95.2534	67.9711	106.527	97.8034	100.67	93.4782	127.022	92.4063	93.5527	24.5426	25.8514	9.32491	1.30861	5.32534	4.68773	9.18021	6.79594	1.8619	25.7656	38.0329	8.75357	1.338	5.28988	5.01479	7.22728	7.35441	1.99022	77.0178	71.523	70.4235	115.43	120.255	116.871	45.8354	44.2699	49.5151	107.726	86.0543	74.4261	111.549	114.067
Cre01.g021550	Cre01.g021550		0.185565	0.319117	0.0139894	0.324274	0.146714	0.323821	10.2468	13.0526	9.2746	11.6533	13.1798	10.2674	12.7836	16.3424	11.6085	1.03599	2.0629	2.50561	0.350071	0.759986	0.372285	0.719069	2.06776	0.409649	10.1104	15.8044	27.0158	3.00405	5.76628	3.6259	5.62495	12.6528	3.52888	8.75553	9.80517	9.69441	11.2476	10.47	11.5081	10.89	12.2114	10.8685	13.6377	15.0489	15.6594	6.84912	6.84449
Cre01.g021600	HEL1	DEAD-box RNA helicase	0.639724	0.361068	-0.00991714	0.349282	1.06957	0.809248	89.6689	99.2828	98.6617	139.707	98.6027	207.071	115.169	126.479	172.885	7.62543	21.7482	58.5049	11.296	19.7243	5.07625	3.9649	10.2484	9.38106	8.50398	21.9053	59.2985	8.08549	20.0038	2.45145	3.44269	8.10288	5.4262	89.1661	85.1814	81.1506	87.6161	91.4294	103.47	111.157	110.68	87.3485	59.9973	116.231	110.283	48.872	48.7299
Cre01.g021650	Cre01.g021650		0.489652	0.404221	0.353668	0.340275	0.624391	0.777555	89.3607	86.1107	76.3525	125.472	110.033	117.702	118.258	109.016	130.885	19.2806	19.274	21.2047	2.47449	8.63205	2.59833	0.949552	10.7474	9.42824	21.5762	22.3828	27.7721	1.97214	7.84499	2.20755	0.802952	9.85857	7.20343	73.0208	68.6255	74.5102	104.339	103.692	111.977	74.4349	70.3104	69.2095	82.1822	111.615	108.912	55.7342	60.6569
Cre01.g021700	CYG36	Adenylate/guanylate cyclase	-0.0917354	0.449683	-0.162327	0.524109	0.211494	-0.0749067	59.9462	77.4955	50.7881	56.2531	69.2486	58.8069	81.8709	111.442	48.2184	5.10852	9.8984	18.4456	5.1995	1.87739	1.76302	2.61913	10.0354	0.700813	8.52185	12.7729	36.3187	9.24306	2.71109	2.99799	3.1991	9.00503	1.45341	57.4108	54.3573	57.2475	65.1543	58.1355	67.3715	67.9637	67.1511	72.3817	91.9833	82.1001	83.393	62.3209	70.5731
Cre01.g021750	Cre01.g021750		0.48032	0.308436	0.435638	0.715412	0.519307	0.68536	18.6891	16.9495	20.6698	26.0723	22.9243	29.6253	23.144	27.8302	33.2392	4.56431	4.48295	5.24575	1.82497	1.26048	1.13655	0.803647	8.90058	0.762746	24.4223	26.4489	25.3788	6.99962	5.49843	3.83641	3.47238	31.9817	2.29472	14.1335	14.983	14.4761	22.6633	22.9659	22.913	12.264	12.9845	13.9697	18.6069	22.7887	21.0831	16.2959	15.6181
Cre01.g021800	Cre01.g021800		0.315949	-0.862778	-0.81848	-3.00189	N/A	N/A	3.21449	2.31811	0.741282	4.00149	1.31446	3.67672	1.76762	0.289385	4.77768	0.97012	1.26045	0.517815	0.55159	0.135677	0.375714	0.270418	0.219921	0.943758	30.1796	54.374	69.854	13.7846	10.3219	10.2187	15.2984	75.9962	19.7535	2.68203	4.468	4.32398	2.07811	2.65812	3.07669	1.6046	1.52219	1.19166	1.77834	4.22094	3.59094	0.268863	0.292053
Cre01.g021850	HEL2	DEAD/DEAH box helicase	0.113322	0.00815412	0.0865328	0.283887	-0.0695806	-0.0732664	4.78092	5.22662	4.78468	5.1716	5.54971	4.55939	4.80802	6.36326	4.54776	0.995351	1.21977	0.546485	0.132087	0.46868	0.129115	0.173389	1.08691	0.149182	20.8192	23.3377	11.4216	2.55408	8.44513	2.83185	3.60624	17.0811	3.28034	3.58536	3.84432	4.29405	5.63936	5.41305	5.90941	4.15246	4.14297	4.16447	5.73312	6.43347	6.73324	4.50502	3.88215
Cre01.g021900	PUS11	RNA pseudouridine synthase	0.327255	0.0436714	0.311155	0.493635	0.403672	0.611329	4.73109	5.26531	4.03578	5.93574	6.53267	5.33881	4.8765	7.41349	6.16532	1.46177	1.21465	1.22602	0.302204	0.275925	0.247107	0.525153	0.550466	0.465171	30.8971	23.0689	30.3788	5.09126	4.22376	4.62851	10.7691	7.42519	7.54497	3.31689	3.49307	3.38851	6.17956	5.93841	6.07012	3.74756	4.10878	4.78421	6.31444	6.01389	6.62296	2.66867	3.04161
Cre01.g021950	Cre01.g021950		0.221186	0.222479	0.0611086	0.544622	-0.372768	-0.370464	2.92955	3.00194	3.40531	3.41495	3.13182	2.62992	3.41801	4.37874	2.63412	0.454608	1.03607	0.359019	0.112837	0.260802	0.232556	0.193326	0.430307	0.29628	15.518	34.5136	10.5429	3.3042	8.3275	8.8427	5.65611	9.8272	11.2478	2.65428	2.35056	2.59949	3.49859	3.24987	3.22449	1.90057	2.01283	2.41617	4.42227	3.51412	3.74565	3.78155	3.7104
Cre01.g022000	FIGN1	Putative fidgetin homolog	-0.015446	0.432989	0.738636	0.416785	-0.611945	-0.329651	8.21375	5.44653	11.4462	8.12628	9.08806	7.48942	11.0888	7.27084	9.10809	3.01106	3.05591	2.19317	0.500552	0.349339	0.531594	1.59385	1.06456	0.2977	36.6588	56.1074	19.1606	6.15968	3.84393	7.09793	14.3736	14.6415	3.26852	5.98598	5.40119	5.10521	11.08	11.4152	10.2949	2.80108	2.51488	2.67921	8.39325	8.45442	7.83634	8.67608	8.72534
Cre01.g022050	Cre01.g022050		N/A	N/A	N/A	N/A	N/A	N/A	0	0.13645	0.14863	0.163387	0.157501	0	0.311121	0.631697	0	0	0.334234	0.231516	0.282994	0.2728	0	0.538877	1.09413	0	N/A	244.949	155.767	173.205	173.205	N/A	173.205	173.205	N/A	0	0	0	0	0	0	0	0	0.818702	0	0	0	0	0
Cre01.g022100	Cre01.g022100		1.0595	0.361489	0.358917	0.033169	1.21957	0.921982	24.3632	20.7296	25.0696	50.7778	26.585	58.3814	31.3006	21.2118	47.4997	3.22196	5.25361	1.04811	3.68764	1.85283	0.697158	4.16317	2.12959	1.64344	13.2247	25.3435	4.18081	7.2623	6.96944	1.19414	13.3006	10.0397	3.45989	23.4644	20.7605	20.6564	28.1524	26.9305	26.2148	15.6486	16.0077	16.3062	25.363	24.3346	26.7178	25.0832	26.2106
Cre01.g022150	KCN3	Voltage-gated K+ channel	-0.96931	0.308083	0.0838331	-0.598043	-1.3492	-1.55376	11.3987	11.5232	10.399	5.82187	12.2126	4.08172	14.1122	7.6128	3.54213	3.37041	5.03373	3.10235	0.127378	1.91239	0.236764	0.651888	1.0242	0.627689	29.5685	43.6834	29.8332	2.18793	15.6591	5.80059	4.61931	13.4537	17.7206	9.21179	8.58466	7.75819	12.3084	15.0115	15.5174	9.62128	7.99731	7.6072	21.2405	11.9737	10.6992	13.0955	13.0603
Cre01.g022200	Cre01.g022200		-0.211104	0.325073	0.806039	0.597498	-1.05324	-1.20272	55.3552	38.7498	178.811	47.82	67.7502	86.1663	69.345	58.6319	77.6855	16.8674	20.3184	114.854	3.22446	17.7457	4.61511	6.74752	4.28753	4.33457	30.4711	52.435	64.2322	6.74291	26.1928	5.35605	9.73037	7.31262	5.57964	43.0477	37.71	41.7333	68.9772	78.6986	61.9645	27.263	17.9094	23.5611	72.0751	51.135	40.5549	301.13	307.418
Cre01.g022250	MRPL3	Mitochondrial ribosomal protein L3	0.130415	0.161926	0.0414034	0.285205	0.254849	0.452071	31.4633	31.7535	27.7494	34.44	32.678	33.1109	35.2005	38.6943	37.9613	5.52817	5.66975	11.0799	0.755746	5.43662	1.7475	1.66756	1.90153	2.10326	17.5702	17.8555	39.9284	2.19438	16.637	5.27773	4.73732	4.91423	5.54054	25.6787	25.7839	28.2329	38.0932	35.1994	35.7919	25.9441	28.6314	26.5623	32.4798	38.5686	38.3347	18.3105	18.0717
Cre01.g022283	Cre01.g022283		0.604539	0.35902	0.386312	1.20599	0.411416	0.815729	6.58051	6.64393	6.11969	10.0056	8.68394	8.13913	8.43986	15.3272	10.7718	1.68097	1.22448	1.24973	0.420583	0.197412	0.648054	0.890285	0.555561	0.798379	25.5447	18.4301	20.4214	4.20347	2.2733	7.9622	10.5486	3.62467	7.41175	4.94666	4.88471	5.91615	9.23182	6.9272	7.57654	6.18872	5.09729	8.34482	5.69492	6.8673	7.67053	4.75134	5.38083
Cre01.g022350	HEL3	DEAH box ATP-dependent RNA helicase	0.486949	0.0119127	0.201233	0.527965	0.6519	0.711825	14.8603	12.6155	12.0311	20.8264	14.5038	18.9037	14.9835	18.1903	19.7054	4.13082	5.92735	3.48747	0.847368	1.45114	0.60075	1.04483	3.59107	1.1408	27.7977	46.9845	28.9872	4.06873	10.0052	3.17796	6.97322	19.7417	5.78929	12.6325	9.60522	11.3881	19.1741	18.2849	18.0769	8.32458	8.77561	8.07333	10.093	20.3891	20.0376	9.25288	9.58384
Cre01.g022400	Cre01.g022400		0.342448	0.1134	-0.140043	0.461172	0.355835	0.496448	4.89928	5.92161	4.28282	6.21183	5.37381	5.48083	5.29992	8.15204	6.04192	0.305311	0.99207	2.38785	0.454769	1.60852	0.473992	0.523034	1.08515	0.38517	6.23176	16.7534	55.7542	7.32103	29.9325	8.64818	9.86873	13.3114	6.37496	4.45419	5.15389	4.72934	5.09594	5.22832	4.73399	6.15723	6.47135	6.09768	3.92317	6.41953	6.46068	2.54366	1.95954
Cre01.g022450	Cre01.g022450		0.611515	0.344945	0.375705	0.471434	0.700485	0.436796	5.52922	7.34047	6.04672	8.44788	9.52407	9.82623	7.02267	10.1775	8.18481	1.31017	1.97434	1.01285	1.47974	0.70886	0.688261	1.09544	1.197	0.609145	23.6954	26.8966	16.7504	17.5161	7.44283	7.00432	15.5987	11.7613	7.44238	3.64859	5.09102	4.83773	7.47407	6.17539	5.9485	6.26096	4.582	7.01349	7.2417	8.60367	10.341	4.42856	5.22905
Cre01.g022462	Cre01.g022462		0.694856	0.338203	0.298531	0.400513	0.551538	0.58911	9.95876	13.5681	9.82053	16.1205	16.6873	14.3934	12.5897	17.9096	14.7732	2.89816	2.71392	0.669934	0.698	1.5962	0.985127	0.735262	2.25882	1.29742	29.1016	20.0022	6.82177	4.3299	9.56538	6.84428	5.8402	12.6123	8.78227	7.07227	6.98994	8.26783	11.1099	12.8261	13.4865	11.5819	10.8216	11.7139	13.6881	16.1028	17.5002	8.95079	9.29078
Cre01.g022500	MME5	NADP malic enzyme	0.139849	0.0941667	0.100419	0.23964	0.737558	0.7469	17.6097	19.2946	16.369	19.4022	20.6854	27.2928	18.7974	22.781	27.4701	2.84088	2.88811	6.70417	0.897561	2.41062	0.955415	0.942936	2.0604	0.500573	16.1325	14.9685	40.9566	4.62609	11.6537	3.50061	5.0163	9.04437	1.82225	13.5849	15.0439	17.2041	20.0452	19.1569	20.6231	17.5305	17.2251	15.9354	23.5142	20.1475	21.4146	10.1977	10.6215
Cre01.g022550	Cre01.g022550		-0.234192	0.211198	0.893527	0.31881	-0.758881	-0.385298	27.7481	18.1919	37.4904	23.5903	33.7953	22.1551	32.1225	22.6908	28.7034	11.9409	9.74177	4.65647	0.363412	2.51027	0.851424	2.97769	2.596	0.532215	43.0334	53.55	12.4204	1.54051	7.42785	3.84301	9.26977	11.4408	1.85419	18.4783	17.2082	15.1803	36.4688	40.5992	38.5537	9.79914	8.38701	9.99391	29.2385	26.5389	25.194	34.8407	34.1847
Cre01.g022600	CGL13	Conserved in the Green Lineage	0.322475	0.146794	0.0469456	0.147925	0.736947	0.763947	45.1521	43.873	42.9504	56.4615	45.3241	71.5831	49.9881	48.6101	72.9354	7.30473	6.79824	20.9813	1.30882	3.59642	2.55749	1.04691	4.52656	3.79466	16.1781	15.4953	48.85	2.31807	7.93491	3.57275	2.09432	9.31197	5.20277	39.1538	39.0359	37.4525	53.0336	50.4799	51.7567	39.6888	39.6986	36.0759	43.9918	53.7287	50.0539	24.3379	23.3579
Cre01.g022650	Cre01.g022650		0.492484	0.383949	0.0542988	-0.282862	0.198298	0.132099	112.744	137.464	111.44	158.616	142.736	127.86	147.121	112.99	122.126	17.1799	26.6317	3.86865	2.32432	40.9398	1.56562	3.29327	19.3838	4.03378	15.2379	19.3736	3.47151	1.46538	28.6821	1.22448	2.23848	17.1554	3.30298	95.2907	101.266	95.1289	126.869	130.361	127.55	116.527	119.735	154.714	183.231	118.046	132.531	110.536	109.955
Cre01.g022666	Cre01.g022666		1.545	-0.176755	0.796799	0.056974	0.283881	0.962408	2.027	2.74531	2.07461	5.91485	4.76926	2.52577	1.79326	2.85589	4.04251	0.810455	0.845287	0.97227	0.973409	0.616516	0.77946	0.0150317	0.498196	0.984869	39.9831	30.7903	46.8651	16.457	12.9269	30.8603	0.838234	17.4445	24.3628	1.35101	2.02648	1.11761	3.41173	2.30439	1.95075	2.59022	1.99487	2.02202	2.5093	3.09989	4.25553	1.44229	1.11498
Cre01.g022681	Cre01.g022681		1.73703	0.227121	1.13537	0.394019	0.654844	1.17192	1.18637	1.58582	1.11686	3.95474	3.48365	1.75844	1.38864	2.08385	2.51643	0.548876	0.432848	0.275302	0.692037	0.231091	0.28618	0.338536	0.279584	0.149968	46.2653	27.2948	24.6496	17.4989	6.63359	16.2747	24.3789	13.4167	5.95955	0.556113	0.622347	1.01398	1.43987	1.93972	1.54618	0.953875	1.50162	1.34458	2.19982	1.62302	1.89203	0.674498	1.14663
Cre01.g022700	Cre01.g022700		0.757906	0.395495	0.408732	-1.34306	2.23819	2.02035	2.06405	5.92995	1.02966	3.49038	7.87211	4.858	2.71504	2.33748	4.17714	0.900386	2.08199	0.696849	0.528192	3.74889	0.449542	0.286239	0.360418	0.468528	43.6223	35.1098	67.6776	15.1328	47.6224	9.25364	10.5427	15.4191	11.2165	2.11508	3.63717	2.38414	1.17888	1.28019	1.78883	5.39024	5.20806	3.75272	4.22771	8.56364	8.4373	0.599274	0.267372
Cre01.g022750	FAP159	Flagellar Associated Protein 159	-0.476035	0.138501	-0.0453064	-0.0963695	-0.277649	-0.614117	11.6751	11.6606	10.4301	8.39383	11.3001	8.60411	12.8515	10.9072	6.81427	2.27161	4.58262	1.6008	0.636498	3.91803	0.368383	0.691876	1.9509	0.578285	19.4569	39.3	15.348	7.58293	34.6724	4.28148	5.38362	17.8865	8.48639	10.0305	9.25186	9.64518	13.3841	13.344	14.395	10.4315	9.95506	9.00463	20.9571	10.1517	9.46369	11.6384	12.5681
Cre01.g022800	Cre01.g022800		0.435843	0.447181	0.44576	0.616672	0.562502	0.65923	3.34894	3.58983	5.05368	4.53012	4.88946	7.46341	4.56586	5.5044	7.98096	0.568529	0.896127	1.41458	0.387912	0.409846	0.945138	0.916227	0.367977	0.474325	16.9764	24.963	27.9911	8.56296	8.38224	12.6636	20.0669	6.68515	5.9432	3.13641	2.65255	2.9159	3.95664	4.07635	3.35581	2.98486	2.85209	2.91731	5.19073	3.75239	3.84158	3.70431	3.63161
Cre01.g022850	Cre01.g022850		-0.628097	-0.263093	0.574878	0.113151	-1.4812	-1.24238	7.72764	4.27291	11.3991	5.00001	6.36472	4.08304	6.43944	4.62153	4.81811	1.35374	2.13508	2.60189	0.231903	0.669448	0.113774	0.679485	0.442852	0.366284	17.5182	49.9679	22.8254	4.63805	10.5181	2.7865	10.5519	9.58238	7.60224	6.87195	6.46308	6.28639	8.95985	9.40387	8.3807	2.4389	2.23359	2.35166	6.70129	6.04707	5.86496	11.7856	11.3518
Cre01.g022900	Cre01.g022900		-0.0166969	0.409152	0.428505	0.264475	-0.92918	-0.645713	1.49884	1.80712	2.24273	1.48159	2.43209	1.17778	1.99032	2.17071	1.4335	0.110568	0.419289	0.567997	0.341907	0.128554	0.360722	0.2025	0.335938	0.102515	7.3769	23.2021	25.3261	23.077	5.28574	30.6271	10.1743	15.476	7.15136	1.61798	1.57207	1.39534	1.42938	1.60281	1.37546	1.34574	1.6872	2.44616	1.74941	1.46064	2.15355	2.64143	2.10931
Cre01.g022950	Cre01.g022950		0.900427	1.1829	1.31317	1.57232	0.706211	1.03872	2.82819	2.30988	4.11447	5.27914	5.73976	6.71281	6.42089	6.8692	8.45278	0.553135	0.486984	0.970507	0.179224	1.34987	0.416508	0.481308	1.48144	0.504353	19.558	21.0827	23.5877	3.39494	23.5178	6.20468	7.49597	21.5664	5.96671	2.77468	3.49934	2.54174	2.28491	2.3525	3.51594	2.34809	2.67479	2.57709	2.53907	2.37132	1.34892	5.31666	4.91049
Cre01.g023000	PHT1	Sodium-dependent phosphate transporter, major facilitator superfamily	-0.0264895	-0.0846453	0.0271924	0.0357294	0.695122	0.584138	4.08515	3.74404	3.18816	4.01082	3.81528	5.1617	3.85236	3.83792	4.77951	0.392166	0.198267	0.975143	0.174986	0.582418	0.339502	0.240444	0.0876637	0.084806	9.59979	5.29553	30.5864	4.36284	15.2654	6.57733	6.24148	2.28415	1.77437	4.15461	4.8196	4.02656	3.83418	3.7036	3.97233	3.50287	3.9709	3.79378	3.51496	3.92216	3.75958	2.32709	2.13592
Cre01.g023050	UBX2	Ubiquitin-associated protein	0.321204	0.205664	0.0649835	0.00309987	0.586437	0.683844	9.6045	8.49923	9.72348	11.9996	8.89081	14.6001	11.0761	8.51751	15.6199	0.910317	1.0712	3.10868	0.394471	0.749271	0.287056	0.40187	1.47161	0.884651	9.47803	12.6035	31.9709	3.28737	8.42748	1.96612	3.62827	17.2775	5.6636	9.24313	10.6896	10.1366	8.10094	10.0895	9.36721	9.79525	9.47777	8.49342	7.27863	8.70347	7.24683	6.82322	7.03681
Cre01.g023100	Cre01.g023100		0.14134	0.244632	0.213521	-0.0278277	0.0407449	-0.0309887	13.0093	14.8364	14.5611	14.3483	17.2031	14.9782	15.4133	14.553	14.2517	0.624909	0.976002	3.20359	1.15611	1.91566	0.54557	1.79443	1.71291	0.477315	4.80356	6.57842	22.001	8.05744	11.1356	3.64243	11.6421	11.7702	3.34919	13.6049	13.4959	12.5514	13.5207	12.7914	12.0915	15.1176	13.5895	15.92	15.8563	14.6334	13.9018	16.5384	16.4415
Cre01.g023150	MCM5	Minichromosome maintenance protein	0.00145785	0.0690514	0.761667	0.302442	-0.00144491	-0.0734223	49.4553	25.5146	61.7527	49.5053	43.2586	61.6909	51.88	31.4653	58.6886	8.40075	9.01805	8.34201	1.59647	3.46747	1.64564	5.08207	5.29939	3.47629	16.9865	35.3447	13.5087	3.22485	8.01566	2.66755	9.79582	16.842	5.92328	43.4298	44.6504	38.598	56.3529	59.9029	53.798	18.5248	16.3542	17.5088	35.8464	34.3586	30.4946	56.4378	55.0368
Cre01.g023200	Cre01.g023200		0.488541	0.296494	0.442271	0.387107	0.318082	0.255021	33.1346	28.5001	48.5288	46.4888	38.7242	60.4995	40.6945	37.2715	57.912	1.60744	2.997	6.67788	2.33381	1.0791	2.17219	2.16391	6.15779	3.9715	4.85123	10.5158	13.7606	5.02016	2.78664	3.59042	5.31745	16.5215	6.85782	31.5413	31.7646	33.7385	32.3065	35.8176	33.6394	25.5742	26.4265	30.4851	33.043	29.5111	25.9606	53.6787	53.6162
Cre01.g023250	Cre01.g023250		0.0844682	-0.232945	-0.112563	-0.251282	0.631551	0.454693	5.88306	6.05547	4.35977	6.23779	5.60097	6.75429	5.00587	5.0875	5.97503	0.711008	0.433728	1.44795	0.22299	0.487239	0.347604	0.607328	0.422741	0.228384	12.0857	7.16258	33.2117	3.57482	8.6992	5.14642	12.1323	8.3094	3.82231	6.53632	6.65242	6.34981	5.10782	5.13958	5.51241	6.38442	6.26024	6.61016	5.45718	5.85902	5.76181	3.27284	3.17952
Cre01.g023300	Cre01.g023300		-1.57296	-1.65963	-2.17459	-1.85765	-1.98231	-1.3144	11.5837	18.9236	14.0183	3.89351	4.19166	3.54781	3.66647	5.22152	5.63665	3.76137	1.05213	1.58492	0.0982842	0.422304	0.373191	0.310363	0.60674	0.297176	32.4711	5.55987	11.3061	2.52431	10.0749	10.5189	8.46488	11.62	5.2722	9.6465	16.1321	16.6701	8.44682	8.99691	9.60995	18.8502	18.4183	18.0098	17.8578	20.3267	20.0788	15.2644	16.4341
Cre01.g023350	THO2	Oligoendopeptidase	-0.054667	-0.193053	-0.418928	-0.185035	0.306971	0.32483	32.5464	39.0457	27.7687	31.3362	29.2054	34.3528	28.47	34.3457	34.7807	3.42098	4.43635	2.71126	2.00595	1.28419	2.19002	1.1069	2.34292	1.68174	10.5111	11.3619	9.76376	6.40139	4.3971	6.37508	3.88793	6.82157	4.83527	31.7995	36.5221	36.9383	29.755	28.8261	31.4373	42.1201	40.9396	45.4704	34.7269	35.0517	35.9657	25.2497	23.7341
Cre01.g023400	Cre01.g023400		0.486216	0.282572	0.175554	0.326623	0.310908	0.227765	35.2542	38.1411	58.1457	49.3829	43.0764	72.129	42.8818	47.8317	68.0898	2.20508	2.17942	5.18902	1.07189	3.30329	1.36929	1.06169	2.86869	2.96905	6.2548	5.71409	8.92418	2.17058	7.66844	1.89839	2.47586	5.99746	4.3605	37.7657	36.4201	31.3618	34.3404	35.9237	35.7134	38.3358	39.402	38.7542	41.0594	36.2772	35.0178	64.3743	64.3382
Cre01.g023450	Cre01.g023450		-0.326149	-0.107673	0.570092	0.194341	-1.29844	-0.793679	5.02315	3.43898	6.61133	4.00678	5.10558	2.68794	4.6619	3.93489	3.81388	0.621979	1.2579	1.23761	0.285079	0.456205	0.120817	0.653643	0.366081	0.474512	12.3823	36.5776	18.7195	7.11491	8.93543	4.49478	14.0209	9.30345	12.4417	4.41104	4.76885	4.41243	5.90991	5.60237	5.0343	2.36525	2.20114	2.3363	4.84982	4.35956	4.52183	6.53976	6.11313
Cre01.g023500	Cre01.g023500		0.0168551	-0.365167	-0.320808	-0.108669	0.143703	0.0834419	1.96484	2.09152	1.70723	1.98793	1.67451	1.88604	1.52546	1.93976	1.80888	0.350703	0.375	0.194575	0.273792	0.216212	0.255682	0.0653852	0.240814	0.129222	17.849	17.9296	11.3971	13.7727	12.912	13.5566	4.28626	12.4146	7.14375	2.32158	2.26012	2.22197	1.46372	1.76465	1.757	2.21168	2.61008	2.1935	1.47956	1.91182	2.14246	1.57621	1.71925
Cre01.g023550	FAP234	Flagellar Associated Protein 234	-0.625583	-0.253952	-0.149391	0.088231	-1.18474	-0.998044	4.75795	4.66211	4.83345	3.0839	4.2035	2.12626	3.98999	4.95613	2.42	0.293347	0.867509	2.19486	0.0988693	0.0676958	0.0553145	0.366767	0.703386	0.0680479	6.16541	18.6077	45.4098	3.20598	1.61046	2.6015	9.19216	14.1923	2.81189	5.28516	4.74853	4.78935	4.72531	4.59116	4.40816	3.83716	3.7592	4.28518	6.02107	5.04228	5.02775	6.53829	6.62016
Cre01.g023600	Cre01.g023600		N/A	N/A	N/A	N/A	N/A	N/A	0	0.00535375	0.00606803	0	0	0	0	0	0	0	0.013114	0.0148636	0	0	0	0	0	0	N/A	244.949	244.949	N/A	N/A	N/A	N/A	N/A	N/A	0	0	0	0	0	0	0	0	0.0321225	0	0	0	0	0.0364082
Cre01.g023650	Cre01.g023650	Probable amino acid/metabolite permease	N/A	N/A	N/A	N/A	N/A	N/A	0.341933	0.645118	0.274725	0.150902	0.357745	0.097744	0.1991	0.306483	0.0847624	0.240073	0.178791	0.0914874	0.0388257	0.208376	0.0423262	0.057305	0.0225473	0.00647357	70.2105	27.7145	33.3015	25.729	58.2471	43.3031	28.7821	7.35677	7.63731	0.328679	0.627652	0.648294	0.154906	0.126369	0.165696	0.784927	0.756941	0.832716	0.376009	0.613434	0.506683	0.189878	0.194925
Cre01.g023750	Cre01.g023750		0.349375	-0.0841778	-0.290002	-0.133698	0.554028	0.462396	2.51697	2.6225	2.48848	3.20664	2.14494	3.65353	2.37431	2.39039	3.42869	0.673055	0.334809	0.578211	0.393073	0.163359	0.0435125	0.411062	0.128479	0.260863	26.7407	12.7668	23.2356	12.2581	7.61599	1.19097	17.3129	5.3748	7.60825	2.50239	3.48401	3.18699	1.93032	1.9935	2.00459	2.67869	2.96323	2.98393	2.29807	2.64133	2.16974	2.12659	2.04922
Cre01.g023773	Cre01.g023773		0.219958	-0.0123081	0.25009	0.0784124	0.713162	0.784787	5.70095	4.74934	4.71907	6.6399	5.6483	7.73641	5.65252	5.01462	8.13019	0.650105	0.293083	1.3126	0.56196	0.44127	0.490505	0.348686	0.57685	0.696105	11.4034	6.17102	27.8147	8.46338	7.81244	6.34021	6.16868	11.5034	8.56198	5.5586	5.551	6.95315	5.3719	5.07314	5.69793	4.40408	4.89796	4.94203	4.35125	4.87364	5.02708	3.78317	3.38935
Cre01.g023787	ARB2	Soluble ABC-F domain containing protein, propably cytosolic	0.270065	-0.26114	-0.109051	0.0955908	0.758428	0.70596	43.4688	37.3177	35.2749	52.4174	34.6009	59.6727	36.2716	39.874	57.5415	4.7196	6.39568	8.42164	1.61186	1.14922	2.35337	1.99672	3.19061	3.72264	10.8574	17.1385	23.8743	3.07505	3.32135	3.94381	5.50491	8.00173	6.46949	49.9239	38.5799	37.4783	44.4724	46.416	43.9425	33.7344	35.6242	31.7658	32.1763	46.7238	43.8815	28.8921	28.5029
Cre01.g023800	Cre01.g023800		-0.0797529	-0.312944	-0.2082	-0.0745583	-0.154132	-0.252164	3.07036	3.16486	2.87238	2.90524	2.73955	2.58133	2.47163	3.00545	2.41176	0.388794	0.31457	0.12299	0.0591812	0.176522	0.0373085	0.305883	0.336118	0.173425	12.6628	9.93946	4.28179	2.03705	6.44348	1.44532	12.3757	11.1836	7.19081	3.09241	3.36612	3.64586	2.64483	2.68455	2.9884	3.22931	3.26224	2.97708	2.73915	3.10551	3.67586	2.98713	2.99049
Cre01.g023850	Cre01.g023850		-0.0352945	-0.101636	-0.189809	-0.0656399	0.036701	0.459877	7.85341	9.28383	6.43839	7.66361	8.13934	6.60427	7.31918	8.8709	8.85551	0.384653	1.0205	0.33524	0.376665	0.885486	0.243328	0.326694	0.292568	0.260411	4.89791	10.9922	5.2069	4.91498	10.8791	3.6844	4.46353	3.29807	2.94067	7.93079	7.39529	7.67505	7.53124	8.29079	8.29728	9.67363	9.27455	10.1059	7.27825	9.55404	9.81664	6.42018	5.89902
Cre01.g023913	Cre01.g023913		0.11649	0.0997774	0.14687	-0.0389344	-0.669283	-0.793435	10.1232	11.0094	10.321	10.9745	12.1893	6.49006	10.8481	10.7163	5.95491	0.299908	1.88508	5.20565	0.536319	2.07039	0.408073	0.61221	0.593716	0.988262	2.96257	17.1224	50.4373	4.88694	16.9854	6.28766	5.64346	5.54031	16.5957	10.0035	9.8875	10.6049	9.94766	9.90731	10.3885	10.2665	10.2599	12.3176	14.1874	9.93816	9.08709	15.5127	15.6658
Cre01.g023950	Cre01.g023950		0.236877	0.126659	-0.000291507	1.07626	-0.25615	-0.0113892	3.36939	5.18057	3.5178	3.97063	5.17952	2.94552	3.67858	10.9235	3.49014	0.252241	0.275739	1.18903	0.239134	0.330562	0.0887061	0.517124	2.91237	0.476743	7.48625	5.32256	33.8005	6.02256	6.38209	3.01156	14.0577	26.6614	13.6597	3.52132	3.25751	3.81141	3.12901	3.25764	3.23948	4.91374	4.82136	5.33111	5.24303	5.20261	5.57157	4.23286	4.66809
Cre01.g024050	Cre01.g024050		-0.484263	-0.116872	-0.393573	-0.156352	0.024357	-0.469711	15.1278	7.4537	13.1828	10.8143	5.67407	13.4073	13.9506	6.68814	9.51943	2.17612	1.30642	3.84636	0.281919	0.696341	1.03447	0.755686	0.293541	0.542372	14.3849	17.5272	29.1771	2.60691	12.2723	7.71573	5.41687	4.38898	5.69752	17.2418	16.3135	15.9144	14.6422	15.6148	11.0399	6.73613	6.51592	6.79442	9.85506	8.09388	6.72681	17.3027	16.5245
Cre01.g024100	Cre01.g024100		0.532998	0.271078	0.186015	0.412433	0.654465	0.707518	7.24052	6.78392	7.48809	10.4765	7.71751	11.7865	8.7372	9.02892	12.228	0.656441	0.645913	0.643572	1.01426	0.129768	0.348808	0.515235	1.42197	0.0342092	9.06621	9.52123	8.59461	9.68129	1.68148	2.95938	5.89703	15.7491	0.279761	7.57595	6.69626	6.86065	7.21086	6.7102	8.38918	7.19118	6.94896	6.92199	5.48143	7.11205	7.04794	7.29339	6.8881
Cre01.g024150	Cre01.g024150		0.455614	0.21781	0.318985	0.252295	0.558376	0.637474	52.5832	50.6281	49.4188	72.1108	63.1561	72.7747	61.1525	60.3031	76.8761	4.60976	4.46745	2.5417	2.59967	0.379748	0.82613	0.599963	4.68079	5.56164	8.76662	8.82406	5.14318	3.60511	0.601285	1.13519	0.981094	7.76211	7.23454	52.9403	45.0346	49.6361	54.9614	54.9321	57.9945	50.3929	48.0466	56.6005	43.5806	52.8588	52.2889	47.4942	52.3321
Cre01.g024200	Cre01.g024200		0.334809	0.200738	0.217353	0.198749	0.480225	0.721313	7.25404	6.99717	7.68936	9.14887	8.1349	10.7264	8.33697	8.03067	12.6773	0.400729	0.792302	3.23722	0.504461	0.507483	0.918168	0.454884	1.64788	0.450841	5.52421	11.3232	42.1001	5.51391	6.23834	8.55992	5.45622	20.5198	3.55629	7.77659	7.68583	6.79855	7.27513	7.00705	6.9811	6.34755	7.29517	6.56823	6.18012	8.29606	7.29588	4.85502	4.87482
Cre01.g024250	HEL4	DEAH box ATP-dependent RNA helicase	-0.0855161	0.0145495	0.048792	-0.431981	-0.0576012	-0.110761	4.88689	4.42084	4.51887	4.60563	4.57291	4.342	4.93642	3.27692	4.18492	0.460488	0.375795	0.439503	0.160197	0.408971	0.368431	0.210952	0.165597	0.251504	9.42293	8.50054	9.72596	3.47829	8.94333	8.48527	4.27338	5.05345	6.00976	4.73156	5.19061	5.47942	5.10107	4.62238	4.19628	4.05496	4.04502	4.19796	4.54683	4.75702	4.92327	4.34968	4.08913
Cre01.g024251	Cre01.g024251		0.0188467	-0.0776514	-0.175291	0.0804195	0.046434	0.0664497	6.08338	5.74928	5.32017	6.16337	5.0915	5.49419	5.7646	6.07886	5.57094	0.335792	0.841435	0.696364	0.239059	0.155454	0.450312	0.377918	0.488663	0.197496	5.51983	14.6355	13.0891	3.87871	3.0532	8.19616	6.55584	8.03872	3.54511	5.97058	6.3082	6.40276	6.38788	5.58314	5.84769	5.92266	5.50989	4.88193	4.80974	6.50714	6.86432	5.85876	6.02926
Cre01.g024300	Cre01.g024300		0.643427	0.368367	0.177818	0.449697	0.276998	0.226359	16.1905	19.6141	28.507	25.2901	22.187	34.5412	20.9002	26.7881	33.3498	0.988671	2.21113	5.65293	1.74015	1.30946	0.997383	0.892821	2.86525	0.567759	6.10649	11.2731	19.8299	6.88075	5.90193	2.88752	4.27184	10.696	1.70244	17.0964	17.2523	15.1641	15.4561	16.901	15.2731	18.9179	20.1913	22.0102	22.1233	16.959	17.4832	33.8122	35.8583
Cre01.g024350	Cre01.g024350		-0.418537	-0.221871	-0.00642816	-0.0160402	-0.382077	-0.28943	114.909	88.1328	135.224	85.973	87.741	103.762	98.5291	87.1584	110.644	4.39206	5.69511	8.93921	1.02263	3.86263	1.85792	5.37654	5.27932	2.90629	3.82221	6.46196	6.61065	1.18948	4.40231	1.79056	5.4568	6.05716	2.6267	110.687	121.421	109.607	114.597	115.456	117.686	83.7586	82.694	84.2714	94.5252	95.7216	87.8261	126.966	121.779
Cre01.g024400	TRS85	Component of TRAPP complex, TRS85-like	-0.181772	-0.105942	0.155581	0.0591582	-0.526029	-0.477578	7.68878	6.61994	9.68718	6.77858	7.37375	6.72739	7.1444	6.89703	6.95716	0.339656	0.351516	1.60252	0.276859	0.648219	0.148255	0.226676	0.456812	0.0719883	4.41755	5.30995	16.5426	4.08433	8.79089	2.20375	3.17278	6.62331	1.03474	7.20987	7.68219	7.52031	7.98884	8.15417	7.57731	6.34033	6.32092	6.24371	6.89326	6.93132	6.99009	10.1718	9.87216
Cre01.g024500	Cre01.g024500		-0.823326	-0.220613	0.532518	0.440307	-1.59401	-1.37772	2.6333	1.35718	3.85872	1.48818	1.96309	1.2782	2.2599	1.84154	1.48494	0.366063	0.554436	1.15554	0.034422	0.168495	0.0848275	0.25706	0.24966	0.0882746	13.9013	40.8521	29.9461	2.31303	8.58316	6.63648	11.3748	13.5571	5.94467	2.31423	2.45044	2.25739	2.96824	3.1635	2.646	0.766115	0.88588	0.929965	1.98934	1.87478	1.69698	4.2411	3.92834
Cre01.g024550	STK	Serine/threonine protein kinase	-0.447773	-0.0790518	-0.17093	0.411614	-0.619102	-0.525572	10.84	12.4057	10.1501	7.94759	11.0196	6.60851	10.262	16.5017	7.05113	0.684436	1.46225	0.445019	0.411104	0.413628	0.535165	0.652997	1.02666	0.384422	6.31399	11.7869	4.38436	5.17268	3.75358	8.09811	6.36326	6.22158	5.45191	9.97909	10.7155	10.4951	10.8668	12.0469	10.9365	12.7669	13.4487	14.3866	12.1724	10.3167	11.3426	10.2154	9.94589
Cre01.g024650	Cre01.g024650	carbohydrate-binding protein	-0.255926	-0.0433148	-0.0872532	0.22986	-0.296601	-0.333971	11.7078	11.9405	11.8131	9.80465	11.2398	9.61786	11.3615	14.0029	9.37193	0.262116	0.742713	2.01886	0.400119	0.365387	0.343043	0.724897	1.48174	0.376158	2.23883	6.22011	17.09	4.08091	3.25085	3.56673	6.38031	10.5817	4.01367	11.6721	12.1859	11.6016	11.6798	11.3892	11.7179	12.1526	12.5781	12.2413	12.4772	10.5945	11.5994	13.3035	14.1698
Cre01.g024750	STK	Serine/threonine protein kinase	0.347994	0.673464	0.285296	0.812134	0.151075	0.0609076	3.85414	5.46873	4.44265	4.90551	6.66452	4.9331	6.14695	9.60203	4.63422	0.437969	1.41288	0.70488	0.180346	1.65755	0.30695	0.709348	2.56453	0.221174	11.3636	25.8356	15.8662	3.6764	24.8712	6.22226	11.5398	26.7082	4.77262	4.17742	3.82977	3.16541	4.20996	4.22641	3.51585	5.73197	6.41262	7.44443	3.40992	4.55522	5.25821	4.82517	3.99604
Cre01.g024800	Cre01.g024800		0.0627357	0.156732	0.0187469	0.268331	0.713165	0.4681	1.57137	1.67429	1.37303	1.6412	1.69619	2.25094	1.75169	2.01654	1.8993	0.19935	0.326141	0.507032	0.034353	0.0643387	0.067206	0.177766	0.311479	0.0462165	12.6864	19.4794	36.9279	2.09316	3.79313	2.98568	10.1482	15.4462	2.43335	1.63743	1.83629	1.74677	1.38365	1.47273	1.35132	1.90843	2.08116	1.8993	1.3709	1.32042	1.46554	0.976958	1.01458
Cre01.g024850	RDP2	Putative rhodanese domain phosphatase	1.19536	0.429852	0.154643	0.753471	0.800399	0.466922	4.94582	5.5826	7.35599	11.3261	6.21425	12.8111	6.6625	9.41139	10.1671	1.18568	1.9767	2.24583	1.17945	0.641527	0.949553	2.51457	2.93367	0.899367	23.9734	35.4082	30.5306	10.4135	10.3235	7.41198	37.7421	31.1714	8.84582	5.3407	6.89373	4.93854	4.37317	4.83808	3.29072	9.15419	3.48513	5.76267	5.12372	5.82864	4.14125	4.7125	6.82167
Cre01.g024900	Cre01.g024900		-0.209819	-0.287444	-0.39744	0.259802	0.023	0.0600663	7.39924	7.55969	5.58852	6.39772	5.73935	5.67832	6.06258	9.05132	5.8261	0.520785	1.26883	1.37874	0.248726	0.272948	0.341635	0.489434	0.350151	0.230644	7.03836	16.7842	24.671	3.88773	4.75573	6.01648	8.07303	3.86851	3.9588	7.37636	8.2392	7.74507	7.11892	6.78136	7.13452	8.54869	8.5226	8.42058	7.94391	5.69184	6.2305	4.06684	4.65713
Cre01.g024950	Cre01.g024950		0.191367	0.11915	0.0996173	0.296517	0.294646	0.21367	9.57771	10.8163	12.4119	10.9363	11.5896	15.2242	10.4023	13.2843	14.3933	0.659561	0.492982	0.718427	0.176398	0.641012	0.274951	0.840828	1.38886	0.523983	6.88641	4.55776	5.78821	1.61296	5.53094	1.80601	8.08309	10.4549	3.64047	9.43947	10.1755	10.3248	9.37157	9.66802	8.48691	10.9854	10.8987	11.5641	10.0925	10.5072	10.85	11.8063	11.6412
Cre01.g025000	SSA12	cilia-sensing, structure and/or assembly	0.0842298	0.0196372	-0.0487956	0.249889	-0.357715	-0.375389	7.78391	9.92786	8.9342	8.25189	9.59769	6.97225	7.89059	11.8054	6.88735	1.02727	0.996998	2.09109	0.221105	0.786601	0.842845	0.133184	0.406502	1.23527	13.1973	10.0424	23.4055	2.67945	8.19574	12.0886	1.68788	3.44337	17.9353	7.96711	9.47211	8.26476	7.12561	7.32002	6.55386	10.6535	10.3109	10.7855	8.14921	9.39813	10.2699	11.0249	11.0085
Cre01.g025025	Cre01.g025025		-0.383985	-1.46642	0.540599	-1.31833	0.865809	0.712168	2.93512	1.80027	1.54162	2.24923	2.61862	2.80938	1.06215	0.721905	2.52558	0.960412	2.10994	1.61046	0.641395	1.46866	2.4427	1.39556	0.732018	2.19564	32.7214	117.201	104.466	28.5162	56.0852	86.9479	131.39	101.401	86.9361	3.38894	3.60789	2.33273	2.71652	1.46019	4.10444	3.52196	1.43626	0.667205	5.17617	0	0	0	0.504861
Cre01.g025050	Cre01.g025050		-0.975886	-0.481119	-0.557744	-0.431351	-1.35904	-1.26232	99.1171	84.3379	99.8999	50.3939	57.2961	38.9451	71.0097	62.5422	41.6457	6.50699	8.39665	26.039	3.11852	9.89808	0.821809	2.73696	3.55523	2.28291	6.56495	9.95596	26.0651	6.1883	17.2753	2.11017	3.85434	5.68453	5.48173	112.291	97.9616	96.2771	95.8778	96.7057	95.5895	83.7406	81.0933	81.4047	72.0454	93.6107	94.1328	125.62	129.743
Cre01.g025100	PGP9	Putative phosphoglycolate phosphatase	-0.358664	-0.376168	-0.411873	-0.543031	0.226925	0.276817	9.43248	7.72938	6.42486	7.35626	5.80976	7.51926	7.26755	5.30488	7.78384	0.785168	0.823536	0.354852	0.360728	0.499469	0.413056	0.233668	0.699191	0.783997	8.32409	10.6546	5.52311	4.90369	8.59707	5.49332	3.21523	13.1801	10.0721	10.5829	9.41063	9.24747	9.80058	8.1731	9.38017	8.78024	8.00491	7.61025	6.27242	7.70803	8.00041	7.06914	6.52797
Cre01.g025150	CPLD15	conserved organelle protein with lipase active site	-0.141922	-0.220997	-0.347051	-0.458964	0.147201	0.229567	4.34445	5.93451	3.38657	3.93743	4.66565	3.75035	3.72742	4.31741	3.97069	0.671665	0.637815	0.523982	0.469858	0.726427	0.241827	0.160301	0.813485	0.574739	15.4603	10.7476	15.4724	11.9331	15.5697	6.44814	4.30059	18.842	14.4745	4.5366	5.12846	4.89735	3.41454	3.6884	4.40138	6.18681	6.77111	6.47147	5.64026	5.33583	5.2016	3.64477	4.20422
Cre01.g025200	MMP4	Metalloproteinase of VMP family	-2.79361	-0.56447	-0.493937	-2.94108	-3.48307	-3.55981	10.6556	3.59403	13.8101	1.53679	2.55207	1.23506	7.20535	0.467981	1.17108	4.30337	2.54442	9.83094	0.173323	0.882839	0.0713417	0.653641	0.236009	0.0601655	40.386	70.7956	71.1867	11.2782	34.5931	5.77637	9.07161	50.4313	5.13761	13.8849	5.9199	5.93214	9.51197	16.4562	12.2284	2.20477	1.8136	1.41463	8.16559	4.79492	3.17068	24.6182	22.3839
Cre01.g025250	RFK2	Riboflavin kinase	-0.105188	-0.289108	-0.228911	-0.326262	0.196463	0.300431	27.253	28.9346	18.2553	25.3367	24.6893	20.9185	22.3041	23.0783	22.4816	1.31628	2.48703	0.980074	0.313055	2.34546	0.671111	1.26932	1.30733	0.465291	4.82986	8.59533	5.36871	1.23558	9.49992	3.20823	5.69098	5.66476	2.06965	25.2453	28.5337	27.7671	26.9211	26.4143	28.6365	29.0565	29.6484	31.5182	24.5271	28.0481	30.8095	19.0528	17.7225
Cre01.g025300	RAD51B	DNA recombination protein	0.428594	0.174861	0.270489	0.228852	0.496892	0.448901	3.14066	3.62645	3.83657	4.22708	4.37429	5.41405	3.54535	4.24985	5.23692	0.229117	0.573167	0.573883	0.247283	0.504588	0.121549	0.167701	0.089978	0.171856	7.29518	15.8052	14.9582	5.84998	11.5353	2.24507	4.73018	2.1172	3.28162	2.86817	3.4123	2.86262	3.30681	3.15723	3.23682	4.09456	3.8249	4.18826	3.81889	3.02123	2.81089	2.90851	3.43291
Cre01.g025350	FAP235	Flagellar Associated Protein 235	-0.207005	0.0998444	-0.148375	0.0194386	-0.564755	-0.382885	20.2306	22.2878	18.3547	17.5265	20.1095	12.4091	21.6803	22.5901	14.0763	0.653652	1.89048	3.07176	0.891433	1.26205	0.581397	1.51525	1.76399	0.863024	3.231	8.48213	16.7356	5.08621	6.2759	4.68526	6.98907	7.80868	6.13105	20.6705	19.3426	19.8533	20.0806	21.2251	20.2116	19.8339	20.6937	24.0852	24.6126	22.8288	21.6724	20.2906	20.9971
Cre01.g025400	HYDIN	Hydrocephalus 3-Like Protein Hydin	-0.673166	-0.121675	0.0307944	-0.101613	-0.97867	-1.12906	11.1534	9.11176	12.5331	6.9946	9.30834	6.35989	10.2513	8.49207	5.7303	0.579073	3.25547	4.73821	0.206755	2.4264	0.414701	0.688575	1.29214	0.0818109	5.19191	35.7282	37.8055	2.95592	26.0669	6.52057	6.71696	15.2159	1.42769	12.0493	10.5601	10.5576	11.5279	11.0044	11.2209	7.43819	7.15254	7.88331	15.6583	8.8004	7.73779	17.2662	17.508
Cre01.g025450	DRC9	Nexin-dynein regulatory complex 9	-0.360634	0.0914349	0.025918	-0.459342	-0.569484	-0.689959	35.7317	34.0076	30.425	27.8286	34.6241	20.5021	38.0696	24.7344	18.8596	2.96862	10.3896	11.0364	1.42134	9.29598	0.85555	2.24367	3.13397	2.05442	8.30809	30.5508	36.274	5.10749	26.8483	4.17298	5.8936	12.6705	10.8932	37.5053	34.0836	30.3863	37.7317	36.8702	37.8131	37.3425	32.2761	35.1001	51.515	26.5341	21.278	39.7492	43.7679
Cre01.g025500	Cre01.g025500		-0.402867	-0.28464	-0.357862	-0.131757	0.0760678	0.269912	6.87374	6.99365	4.81133	5.19898	5.45729	5.07182	5.64297	6.38324	5.80119	1.00353	1.32749	2.74224	0.37736	0.376395	0.19318	0.190509	0.36245	0.100923	14.5994	18.9813	56.9956	7.25835	6.8971	3.8089	3.37605	5.67815	1.73969	7.45931	7.52026	8.27263	5.95015	5.96119	6.07889	8.19484	9.00757	6.77327	6.41446	5.71169	5.86009	2.49638	2.62223
Cre01.g025551	Cre01.g025551		-0.112099	-0.302813	-0.295014	-0.288216	0.197652	0.0766746	3.68175	3.29657	2.97853	3.40651	2.68692	3.41587	2.98469	2.69961	3.14112	0.372618	0.771482	0.204915	0.32528	0.238061	0.150402	0.169454	0.213564	0.13083	10.1207	23.4025	6.87974	9.54879	8.86001	4.40303	5.67745	7.91093	4.16508	4.11026	3.71706	4.02791	3.59031	3.07447	3.5705	3.39949	3.78536	2.85951	1.95165	3.98708	3.79635	2.85315	2.85825
Cre01.g025600	Cre01.g025600		-0.133967	0.161772	-0.0124878	-0.127275	-0.833282	-1.13435	2.44708	3.08115	2.61737	2.23008	3.05459	1.469	2.73745	2.82097	1.19232	0.557798	0.508522	1.35366	0.289109	0.781285	0.21277	0.24421	0.563829	0.120614	22.7944	16.5043	51.7186	12.9641	25.5774	14.484	8.92109	19.987	10.116	2.07401	2.19577	1.64714	3.03977	2.95337	2.77241	3.45969	3.2929	2.76923	3.77732	2.43892	2.74883	4.34931	3.47667
Cre01.g025650	Cre01.g025650		-0.161173	-0.11706	0.375	0.0342549	-1.04448	-1.088	3.14692	3.13511	3.45525	2.81428	4.06574	1.67517	2.90166	3.21044	1.6254	0.661058	1.04347	2.16638	0.938322	0.633907	0.371984	0.574539	0.784047	0.300719	21.0065	33.2833	62.6981	33.3414	15.5914	22.2057	19.8004	24.4218	18.5013	2.7788	3.11049	2.22409	3.43754	3.12926	4.20132	2.78687	2.09936	4.64612	4.14712	2.18214	2.94907	4.3081	6.50879
Cre01.g025700	Cre01.g025700		-0.356148	-0.00435349	-0.242331	0.104014	-0.148277	-0.379592	7.31703	6.96913	7.0536	5.71642	5.89155	6.36466	7.29499	7.49014	5.42178	0.35927	0.471249	0.461176	0.561553	0.548424	0.35003	0.375184	0.710394	0.117169	4.91005	6.76194	6.53817	9.82351	9.30865	5.49959	5.14304	9.48438	2.16107	7.40747	7.72844	7.7418	7.03623	6.98608	7.00218	7.13009	7.37465	6.94991	6.54436	7.51276	6.30303	6.30828	7.0021
Cre01.g025750	Cre01.g025750		-2.26442	-0.29719	-0.789973	0.737178	-4.01924	-3.43573	4.85837	2.67583	8.71715	1.01119	1.54758	0.537604	3.95392	4.46038	0.805595	0.401596	1.34919	6.2183	0.302665	0.133831	0.0182969	0.573784	2.79572	0.137197	8.26605	50.4212	71.3341	29.9316	8.64775	3.40343	14.5118	62.6789	17.0305	4.91693	4.55122	5.05089	5.17491	5.24653	4.20976	1.37814	1.13918	2.93332	4.88236	2.69888	3.02311	14.5252	15.2905
Cre01.g025767	Cre01.g025767		-0.245922	-0.000875638	0.434309	0.436655	-0.877955	-0.789768	1.54921	1.24608	2.45789	1.30641	1.68378	1.33743	1.54827	1.68652	1.42173	0.201968	0.349634	0.721495	0.0604591	0.147332	0.135589	0.119558	0.0509357	0.106038	13.0368	28.0588	29.3543	4.62788	8.75008	10.138	7.72207	3.02016	7.45836	1.36261	1.38054	1.42996	1.53575	1.85332	1.73306	0.946949	0.856758	1.07016	1.76492	1.49072	1.34696	2.60872	2.50853
Cre01.g025808	OPR122	OctotricoPeptide Repeat protein 122	-0.168212	-0.417071	-0.370758	-0.0922268	0.130611	0.362617	2.78521	3.07266	2.07364	2.47868	2.37632	2.27014	2.08596	2.88238	2.6662	0.215164	0.374683	0.438942	0.167709	0.221727	0.158019	0.0971563	0.373859	0.341107	7.72525	12.1941	21.1677	6.76608	9.33068	6.96078	4.65762	12.9705	12.7938	2.86598	3.04813	2.97067	2.65467	2.69756	2.47423	3.35778	3.1837	3.14287	2.32729	3.14549	3.27882	1.64332	1.73174
Cre01.g025850	INO	myo-inositol oxygenase	-0.657692	-0.294706	-0.571902	-0.431132	-0.606472	-0.912905	32.9775	31.4062	26.5987	20.9042	21.1278	17.4701	26.8845	23.2933	14.127	2.96627	1.15141	11.5889	1.24357	1.64453	0.261209	1.78737	3.56232	1.11591	8.99483	3.66618	43.5694	5.94891	7.78373	1.49518	6.64834	15.2933	7.89913	36.729	35.7171	33.7944	31.7763	30.8348	29.0135	30.464	30.9567	32.206	33.2953	31.2518	30.2631	38.3532	38.4979
Cre01.g025900	Cre01.g025900		0.252569	0.141878	0.074411	-0.0483095	0.396677	0.634834	6.61768	7.95437	6.35722	7.88382	8.3754	8.36911	7.30155	7.69242	9.87124	1.10796	1.28776	0.964963	0.279861	1.35304	0.280345	0.327856	0.358556	1.37072	16.7424	16.1893	15.179	3.54981	16.155	3.34976	4.49023	4.66115	13.886	6.58945	7.7672	7.89203	5.10544	6.68323	5.66873	8.86846	8.77592	9.62815	7.07382	6.74744	6.63243	5.44152	5.27459
Cre01.g025950	PPR8	PentratricoPeptide Repeat protein	N/A	N/A	N/A	N/A	N/A	N/A	0.666434	0.37886	0.494824	0.409199	0.42024	0.35615	0.359491	0.201441	0.390428	0.0846283	0.10227	0.16218	0.0221505	0.124668	0.0860819	0.079454	0.114101	0.0203236	12.6987	26.9941	32.7753	5.41314	29.666	24.1701	22.1018	56.6423	5.20545	0.763749	0.76137	0.642481	0.631843	0.542058	0.657104	0.355926	0.352822	0.249585	0.34042	0.418557	0.555852	0.485728	0.299951
Cre01.g025983	Cre01.g025983	protein of unknown function with DUF1399 domain	-1.17664	-0.481306	-0.364194	-0.388348	-0.921398	-1.19929	7.19589	4.97468	6.16711	3.18332	3.86484	3.25621	5.15463	3.80068	2.68571	1.78606	0.501928	1.85784	0.6161	0.278151	0.157142	0.306344	0.432197	0.21395	24.8206	10.0896	30.125	19.354	7.19696	4.82591	5.9431	11.3716	7.96623	9.32712	8.06326	8.93147	5.42979	5.46735	5.95637	5.40799	5.40034	4.61257	4.28081	4.71352	5.43286	7.76101	8.51846
Cre01.g026050	Cre01.g026050	protein of unknown function	-0.377305	-0.231911	-0.45082	-0.505549	-0.188438	-0.425602	29.0605	39.4599	23.547	22.373	28.8699	20.6638	24.7452	27.7953	17.5314	5.10652	2.56962	6.31706	0.514744	7.58437	1.47216	1.60539	4.94745	0.535866	17.572	6.51197	26.8274	2.30074	26.2708	7.12432	6.48767	17.7996	3.0566	35.514	33.0881	31.8267	23.1142	24.2158	26.6045	40.3121	39.297	40.8299	34.5338	39.8911	41.8956	30.4474	29.161
Cre01.g026100	RPP14	ribonuclease P related protein	1.07168	0.601105	0.393359	0.118009	0.659817	0.826537	6.46757	6.97546	6.97113	13.5941	9.1619	11.0136	9.81052	7.57002	12.3628	0.827203	0.799039	0.528743	1.21012	0.615271	0.650205	0.307777	0.561842	0.818227	12.79	11.455	7.58475	8.9018	6.71553	5.90367	3.13721	7.42193	6.61848	6.1411	5.43141	6.48405	7.07056	7.73389	5.94443	6.48779	6.33719	7.73414	6.24355	8.16992	6.88017	6.31283	6.54837
Cre01.g026150	Cre01.g026150		0.426904	0.29031	-0.0552313	0.0880269	0.430606	0.52906	1.76831	1.98825	1.7225	2.37722	1.91357	2.32158	2.16247	2.11334	2.48554	0.1375	0.297215	0.205374	0.226821	0.0285818	0.0889744	0.0492889	0.185794	0.0325142	7.77577	14.9486	11.923	9.54146	1.49364	3.83249	2.27929	8.79146	1.30813	1.86317	1.74354	1.98204	1.5971	1.75433	1.66967	1.92855	2.09826	2.29422	1.44745	2.18754	1.97347	1.8175	1.77006
Cre01.g026200	PPR9	PentratricoPeptide Repeat protein	-0.528217	-0.789568	-0.756611	-0.982721	0.459961	0.323967	3.11853	2.56862	1.53844	2.16242	1.52033	2.11614	1.80412	1.29979	1.92577	0.359027	0.472392	0.227163	0.228369	0.867708	0.188997	0.334826	0.0288908	0.246151	11.5127	18.3909	14.7658	10.5608	57.0737	8.93124	18.5589	2.22274	12.7819	3.73787	3.0566	3.28314	2.71518	3.05008	2.86831	2.75156	2.53037	2.29086	1.81528	2.86473	3.15895	1.42208	1.55946
Cre01.g026250	AGA1	Alpha-galactosidase	-0.274148	-0.26247	-0.215917	-0.30052	0.0267983	0.300444	15.1115	15.4863	12.906	12.4963	13.3337	13.148	12.5978	12.5743	15.894	2.50981	1.63978	4.79853	0.793192	1.8116	0.539777	0.15598	0.593825	0.752628	16.6086	10.5885	37.1806	6.34743	13.5866	4.10541	1.23815	4.72254	4.73529	13.5351	18.761	17.6093	14.296	14.1654	12.3021	16.6834	17.4354	15.2919	12.7525	15.9592	14.7955	8.06298	8.23932
Cre01.g026300	Cre01.g026300		-0.153523	-0.115609	-0.136519	0.0636437	-0.22079	-0.337428	6.01609	6.51221	6.26398	5.40878	5.92423	5.3751	5.5528	6.80592	4.95764	0.671266	0.64754	0.404004	0.13972	0.396058	0.045128	0.14233	0.454222	0.149357	11.1579	9.94347	6.44963	2.5832	6.68539	0.839575	2.56322	6.67393	3.01266	5.99394	6.56141	7.01161	5.76575	5.60217	5.16165	6.90985	6.71129	7.24067	5.35385	6.34999	6.50761	6.4992	6.80841
Cre01.g026350	Cre01.g026350		-0.418428	1.43947	N/A	N/A	-3.49642	-3.11435	1.02424	0.906648	2.60723	0.766377	0.491474	0.231022	2.77795	1.06421	0.30107	0.428971	0.304704	2.49555	0.143228	0.0479269	0.0983365	0.645942	0.185383	0.0183866	41.8819	33.6078	95.7163	18.6889	9.75167	42.5659	23.2524	17.4197	6.10706	1.58675	1.28366	1.33691	0.71471	0.646516	0.576893	1.15244	1.24801	1.00506	0.395317	0.841416	0.797644	5.37185	4.95865
Cre01.g026400	EXS	ERD1 homolog	-0.321978	-0.159824	0.0635499	-0.136112	0.0342227	0.219063	8.37953	8.88099	8.70126	6.70339	9.28094	8.91014	7.5008	8.08142	10.1281	0.608965	0.938469	1.83362	0.234548	0.721278	1.03309	0.753629	0.91298	0.38947	7.2673	10.5672	21.073	3.49895	7.7716	11.5946	10.0473	11.2973	3.84545	8.1196	7.29566	8.74552	9.03026	8.52098	8.56513	8.57073	9.03096	9.03404	7.21371	9.51873	9.91777	6.59275	7.0775
Cre01.g026450	SRS1	Serine/arginine-rich pre-mRNA splicing factor	-0.0327263	0.0910246	0.427786	0.30782	0.354996	0.49505	124.535	86.9993	104.302	121.742	117.029	133.4	132.645	107.691	147	9.65737	9.96282	31.5652	3.25104	10.2737	8.62353	3.10433	15.8354	5.51875	7.75476	11.4516	30.2633	2.67044	8.77879	6.46441	2.34032	14.7045	3.75426	113.368	111.069	129.316	132.264	132.049	129.143	83.9269	80.6198	74.4799	97.4771	100.282	85.2101	69.9177	69.182
Cre01.g026500	ASP3	Pepsin-type aspartyl protease	-0.0327324	0.0962564	0.655383	0.230031	-0.152782	-0.0941152	6.98587	4.94076	13.528	6.82915	7.78187	12.1687	7.46786	5.79482	12.6737	1.34519	2.10463	4.36512	0.191472	1.0072	0.703934	1.00571	1.28159	0.778788	19.2559	42.5974	32.2672	2.80374	12.9429	5.78481	13.4672	22.1161	6.14491	5.32575	6.34515	5.76019	7.76694	8.36712	8.35005	3.60342	2.88775	3.48868	8.57764	5.746	5.34109	17.5326	16.6584
Cre01.g026550	CCT7	T-complex protein 1, eta subunit	0.142236	0.0846797	0.0402015	0.0108103	0.393125	0.36025	82.188	69.0999	77.3935	90.7038	71.0524	101.636	87.1564	69.6196	99.346	2.47234	3.93366	28.8877	3.35589	3.90214	3.09993	1.26765	9.48329	2.9449	3.00816	5.69272	37.3257	3.69983	5.49191	3.05004	1.45446	13.6216	2.96429	81.6057	83.5356	77.8937	84.9692	83.5497	81.574	70.9737	68.5872	64.9864	73.1789	72.8611	64.0118	48.0347	47.3389
Cre01.g026600	UBC11	E2 Ubiquitin conjugating enzyme	0.449392	0.396572	0.242092	0.156888	0.531384	0.575099	91.5075	87.4218	99.6216	124.95	103.394	143.985	120.458	97.4648	148.414	5.68849	2.96104	18.8365	9.12131	3.18063	4.72334	8.97464	12.4666	6.26097	6.21642	3.38708	18.908	7.29995	3.07621	3.28045	7.45041	12.7908	4.21857	93.2082	91.6343	80.5213	92.2732	96.7951	94.6131	91.1611	88.0649	86.4793	87.0573	89.3261	82.4423	79.9869	83.2663
Cre01.g026650	Cre01.g026650		-0.157385	-0.0765432	-0.276801	-0.229892	0.502829	0.436893	6.9046	5.64066	5.18181	6.191	4.65591	7.34257	6.54782	4.80978	7.01454	0.413773	0.261678	0.517995	0.34025	0.238828	0.921647	0.741478	0.626914	1.06526	5.99272	4.63915	9.99642	5.49588	5.12958	12.5521	11.324	13.0341	15.1865	7.09709	6.26071	7.46895	6.79272	6.7125	7.09561	5.80887	5.33972	5.78941	5.34088	5.59375	5.9713	4.94915	4.67855
Cre01.g026700	Cre01.g026700		N/A	N/A	N/A	N/A	N/A	N/A	0.481308	0.586479	0.499811	1.70964	1.17411	1.79294	1.13089	2.14566	1.5791	0.375793	0.531899	0.370744	0.1742	0.145947	0.0781596	0.0437751	0.0471531	0.162577	78.0774	90.6935	74.1768	10.1893	12.4304	4.3593	3.87085	2.19761	10.2956	0.200692	0.104419	0.115738	0.780418	0.834944	0.851636	0.0847126	0.111793	0.174347	0.880035	0.931619	1.33637	0.106328	0.150687
Cre01.g026750	Cre01.g026750		N/A	N/A	N/A	N/A	N/A	N/A	0.665119	0.377652	0.645762	0.435015	0.759045	0.40217	0.603539	0.54851	0.567454	0.107692	0.136292	0.175804	0.0455757	0.0829701	0.104834	0.0621549	0.270901	0.178639	16.1913	36.0894	27.2242	10.4768	10.9308	26.0672	10.2984	49.3885	31.4809	0.651199	0.575975	0.534537	0.657972	0.828836	0.742197	0.173136	0.389211	0.290447	0.5196	0.529258	0.364262	0.502434	0.377519
Cre01.g026900	SSA14	Kynurenine 3-monooxygenase	-0.613911	-0.644978	0.0220479	0.0745782	-0.146728	-0.060806	32.7501	28.403	20.4107	21.3996	28.8404	18.4369	20.9437	29.9099	19.5683	7.35998	2.96121	2.51715	2.0279	1.81897	0.821604	1.76404	1.80091	0.474184	22.4732	10.4257	12.3325	9.47631	6.30703	4.45629	8.42277	6.02112	2.42322	28.8033	40.4925	43.7	29.1581	26.7743	27.5721	24.5254	27.081	33.3246	27.5159	29.814	28.1571	17.81	16.6379
Cre01.g027000	RPL11	Cytosolic 80S ribosomal protein L11	0.457172	0.455849	0.10586	0.00594187	0.575077	0.70972	2137.18	2175.06	2144.05	2934.03	2340.66	3194.11	2931.34	2184.04	3506.56	150.554	178.658	263.506	252.386	137.77	119.423	251.007	172.142	244.132	7.04449	8.21392	12.2901	8.60203	5.88594	3.73885	8.56288	7.88183	6.96215	2150.74	1890.83	2034.24	2197.95	2288.19	2261.14	2317.2	2293.24	2390.24	2017.93	2059.23	1972.54	1866.31	1973.34
Cre01.g027050	Cre01.g027050		0.427123	0.330433	0.591006	0.499306	0.0256957	0.0447887	43.002	37.818	53.3393	57.8184	56.9651	54.2979	54.0704	53.457	55.0212	2.69148	4.57786	9.20966	2.53679	2.08289	1.53032	3.70629	4.64365	1.65387	6.25896	12.105	17.2662	4.38752	3.65643	2.81838	6.85457	8.68669	3.00587	40.4101	42.3406	40.6546	47.0259	45.5397	42.0413	33.831	36.5915	38.9212	45.9044	38.3668	33.293	53.8547	54.0075
Cre01.g027100	IMP2	Mitochondrial inner membrane signal peptidase	0.629209	0.379432	0.144921	0.434793	0.660438	0.693421	25.8644	28.2065	28.6938	40.0049	31.1871	45.3523	33.6452	38.1272	46.4011	0.731632	3.33495	4.40576	0.854791	2.74422	0.74785	1.87812	2.15594	2.895	2.82872	11.8233	15.3544	2.13672	8.79921	1.64898	5.58213	5.65459	6.23907	25.9934	26.4363	26.3852	26.2852	24.5257	25.5606	29.4397	29.8593	31.4228	30.5163	24.3855	23.6155	24.938	23.7987
Cre01.g027150	HEL5	DEAD/DEAH-box helicase possibly plastid targeted	0.0754356	-0.059289	-0.0131718	0.270243	0.322017	0.195544	7.13794	6.59062	6.19145	7.5211	6.53073	7.73979	6.85054	7.94837	7.09017	0.359506	0.134013	0.312641	0.374016	0.451671	0.859906	0.11313	0.520634	0.185118	5.03656	2.03338	5.04956	4.97289	6.91609	11.1102	1.6514	6.5502	2.61091	7.48347	6.66736	6.71745	7.44077	7.19839	7.32019	6.60567	6.42347	6.50188	6.66889	6.54075	6.80309	6.35213	6.26446
Cre01.g027200	UBC12	E2 Ubiquitin conjugating enzyme	1.32575	0.716596	0.399237	0.365526	1.13874	0.846235	112.645	125.645	147.27	282.36	165.702	324.272	185.109	161.875	264.763	3.7639	17.7369	37.3946	5.10673	13.7318	10.4607	7.36892	28.7432	15.9947	3.34139	14.1166	25.3918	1.80859	8.28701	3.2259	3.98085	17.7564	6.04116	108.993	115.35	110.304	109.467	118.495	113.26	117.475	124.665	153.717	137.941	103.759	116.315	184.125	187.164
Cre01.g027250	Cre01.g027250		0.0241458	-0.0112085	0.277609	0.196751	0.225725	0.0801133	4.25204	3.44708	4.71612	4.3238	4.1785	5.51486	4.21913	3.95075	4.98541	0.451297	0.235998	0.471625	0.152306	0.221104	0.426504	0.203897	0.707081	0.208305	10.6137	6.84632	10.0003	3.52251	5.29147	7.73372	4.83269	17.8974	4.17829	4.76358	4.23859	4.45381	4.1835	4.44223	3.43051	3.3076	3.75793	3.55745	3.59246	3.09593	3.37112	4.26246	4.03906
Cre01.g027300	Cre01.g027300		-1.00288	-0.611537	0.101382	-0.434719	-1.2501	-0.847301	11.6437	6.78927	17.3087	5.81025	7.28354	7.27695	7.62077	5.02296	9.62061	2.32476	0.394912	5.53744	1.30838	1.08584	1.05519	0.749167	1.59084	0.841648	19.9658	5.8167	31.9921	22.5186	14.9081	14.5005	9.83059	31.6714	8.74839	11.4899	13.862	14.9884	10.1647	8.97865	10.3784	6.40605	7.08954	6.28466	7.17672	7.13222	6.64646	12.2193	12.6797
Cre01.g027350	TMG10	tRNA (guanosine-2'-O)-methyltransferase	0.0293891	-0.218159	0.0334747	-0.102459	0.326528	0.274381	2.71179	2.3004	2.23459	2.7676	2.3544	2.80216	2.33123	2.1427	2.70268	0.184269	0.730214	0.365624	0.157305	0.178205	0.1067	0.14309	0.0869499	0.180377	6.79508	31.7429	16.362	5.68381	7.569	3.80777	6.13799	4.05797	6.67401	2.83494	2.34195	2.77824	2.73677	2.80854	2.77033	2.1331	2.02304	1.34624	1.9662	3.03032	3.30352	1.99605	1.90985
Cre01.g027400	Cre01.g027400		-0.392241	-0.017197	0.608162	0.221645	-1.13522	-0.851054	5.33662	3.66001	7.78177	4.06621	5.57901	3.54278	5.27338	4.2678	4.31406	0.672114	1.36905	2.08783	0.467296	0.392375	0.133619	0.295123	0.391719	0.0646984	12.5944	37.4057	26.8297	11.4922	7.03305	3.77158	5.59647	9.17849	1.49971	4.69611	4.86555	4.62063	5.94529	5.96309	5.92902	2.56441	2.31491	2.41363	5.03154	5.16882	4.46673	8.33108	7.9315
Cre01.g027450	TRX10	Thioredoxin-like protein	0.571138	-0.241649	-0.106121	0.0206477	1.32257	0.979544	4.38599	5.60651	4.15132	6.51624	5.20891	10.3829	3.70957	5.68733	8.18574	1.68709	1.31637	1.07724	1.68559	0.748095	1.54056	0.508102	0.935501	2.76788	38.4654	23.4793	25.9495	25.8676	14.3618	14.8374	13.697	16.4489	33.8134	6.45517	2.84453	2.38773	3.60791	5.03745	5.98313	7.57789	4.60546	4.49719	4.74983	6.91538	5.29331	2.59442	3.11015
Cre01.g027500	Cre01.g027500		0.220611	0.165414	-0.253005	-0.420311	0.326714	0.761511	3.42159	4.20778	3.29657	3.98693	3.53094	4.13441	3.83728	3.14432	5.58857	0.492404	0.807082	0.275082	0.330866	1.16716	0.697397	0.140803	0.367186	0.152557	14.3911	19.1807	8.34448	8.29876	33.0553	16.8681	3.66934	11.6778	2.7298	3.61457	3.70778	2.62939	3.2434	3.2715	4.06292	4.79688	3.35336	3.6573	3.4302	5.04163	4.9673	3.51288	2.92271
Cre01.g027550	Cre01.g027550		-1.24505	-0.823209	-0.545093	-0.542072	-0.807832	-0.739081	31.0608	24.3859	20.6722	13.1043	16.7128	11.8088	17.5551	16.7478	12.3852	0.910071	1.78219	1.19173	0.192565	0.889496	1.35376	0.852804	3.17898	1.2397	2.92996	7.30828	5.76487	1.46948	5.32224	11.464	4.85788	18.9815	10.0096	32.4969	30.4084	30.852	31.7202	29.9892	30.8983	27.4002	24.0158	22.131	23.3313	24.3721	25.0649	21.4404	21.9575
Cre01.g027600	Cre01.g027600		0.183902	-0.172821	-0.307229	0.0108143	-0.0599465	0.0213138	1.61429	1.61304	1.46092	1.83376	1.30365	1.40146	1.43205	1.62518	1.48267	0.261168	0.354377	0.272694	0.163865	0.089854	0.0943843	0.178604	0.0889974	0.150216	16.1785	21.9695	18.6659	8.93603	6.89251	6.73469	12.472	5.47617	10.1315	1.6985	1.46955	1.94942	1.74862	1.1873	1.63235	1.71563	1.76825	1.34145	1.07333	1.69605	2.08353	1.23157	1.2456
Cre01.g027650	Cre01.g027650		-0.413848	-0.0616805	0.263703	-0.032728	-1.58717	-1.40541	1.06617	1.11496	1.6891	0.800288	1.33857	0.562173	1.02155	1.08995	0.637654	0.0863912	0.264273	0.964911	0.0731147	0.0821173	0.00238364	0.0354275	0.422652	0.0342799	8.10294	23.7025	57.1258	9.13605	6.13469	0.424004	3.46801	38.7771	5.37594	0.956731	0.965213	1.08189	1.11516	1.16974	1.10829	1.02824	0.875723	0.806302	1.49597	1.16479	1.31874	2.18413	2.33468
Cre01.g027700	Cre01.g027700		-0.731223	-0.343706	-0.602878	-1.30666	-0.874126	-0.35473	5.11015	6.29315	4.40916	3.07832	4.14366	2.40557	4.02687	2.54405	3.44804	0.705323	1.11088	2.16372	0.232168	1.22611	0.229618	0.311655	0.819923	0.0178633	13.8024	17.6522	49.0733	7.54202	29.5901	9.54527	7.73938	32.229	0.518071	5.62638	4.11952	5.96933	4.70957	4.70527	5.53084	6.37193	6.01765	4.89298	5.35106	7.65448	7.47083	7.14097	5.93177
Cre01.g027750	MFT7	MATE efflux family protein	N/A	N/A	N/A	N/A	N/A	N/A	0.408629	0.70902	0.415243	0.528509	0.815682	0.140707	0.397291	0.908456	0.279567	0.146595	0.26604	0.125431	0.221873	0.0730396	0.0836623	0.0626833	0.381588	0.045789	35.8748	37.5221	30.2066	41.9809	8.95442	59.4585	15.7777	42.004	16.3786	0.537484	0.571779	0.464495	0.400107	0.280519	0.197388	0.720242	0.941454	1.01975	0.658926	0.648599	0.26515	0.235192	0.433405
Cre01.g027764	Cre01.g027764		-0.311153	-0.627377	-0.337076	-0.0766494	0.23804	0.204612	15.3513	13.2279	11.7746	12.3731	10.4718	13.8868	9.93767	12.5435	13.5687	8.77927	2.12433	0.538683	0.447133	0.408251	0.100877	0.948311	1.08283	0.295012	57.1893	16.0594	4.57497	3.61376	3.89858	0.72642	9.54259	8.63264	2.17421	32.9671	11.6021	11.3282	11.1628	10.1483	14.899	14.1452	12.8518	12.7733	9.62388	13.9381	16.0352	11.9489	12.4649
Cre01.g027800	ATPVH	Vacuolar ATP synthase subunit H	0.102246	0.0748196	-0.0285265	-0.190359	0.535598	0.442798	96.0759	82.2708	100.715	103.132	80.66	145.99	101.19	72.1011	136.895	7.12847	8.85515	19.8057	2.5886	1.19172	4.59052	2.45881	6.18465	4.63254	7.41963	10.7634	19.6651	2.50999	1.47746	3.14441	2.4299	8.57775	3.38401	104.531	103.571	94.3773	86.622	90.3125	97.0413	94.6523	92.3226	75.133	75.4339	79.5014	76.5816	83.7684	85.7655
Cre01.g027850	NUOAF2	Complex I intermediate-associated CIA30 protein, mitochondrial	-0.359663	-0.733451	-0.563564	-0.813821	0.557271	0.360811	3.70509	4.75254	2.75562	2.88755	3.2157	4.05485	2.22848	2.70359	3.53862	0.743259	0.687567	0.624546	0.361906	0.673973	0.260903	0.239226	0.361408	0.251224	20.0605	14.4674	22.6645	12.5333	20.9588	6.43435	10.7349	13.3677	7.09949	3.88156	4.25664	4.75704	2.80064	3.51119	3.02348	5.28707	4.72078	5.60546	3.68971	4.30858	4.90364	2.05306	2.10565
Cre01.g027900	Cre01.g027900	similar to HAV22	0.610255	0.604496	0.399227	0.173768	0.0162301	0.369308	7.197	9.80818	8.62077	10.9864	12.935	8.7183	10.9427	11.0636	11.1357	0.714723	2.00812	1.51775	1.12318	1.1957	1.48445	0.437262	1.63453	0.518141	9.93085	20.474	17.6057	10.2233	9.24392	17.0268	3.99593	14.7739	4.65296	7.9482	8.19736	6.46908	6.59348	6.92874	7.04515	10.5806	11.3612	11.754	10.5841	7.16443	7.40473	6.221	7.26925
Cre01.g027950	IFT74	Intraflagellar transport protein 74/72	-0.522417	0.0906264	0.0777606	-0.26575	-0.939543	-0.98689	38.9756	34.8233	43.1656	27.135	36.7518	22.5065	41.5025	28.9649	21.7798	1.78882	9.00508	17.4434	1.66406	5.92539	0.68065	2.89073	1.70887	0.282474	4.58959	25.8593	40.4104	6.13251	16.1227	3.02424	6.96519	5.89982	1.29695	39.9256	38.526	35.9022	38.3987	40.2723	40.8289	31.8062	29.9068	31.2307	53.0415	33.0558	29.899	59.9314	59.8678
Cre01.g028000	Cre01.g028000		-1.00576	-0.183686	-0.00734238	-0.237315	-1.70419	-1.52671	5.46154	4.79636	7.42558	2.7199	4.77201	2.27886	4.80862	4.06886	2.57718	0.448112	1.08214	3.00156	0.130042	1.29917	0.332999	0.277012	0.983485	0.447972	8.20486	22.5616	40.422	4.78113	27.2248	14.6126	5.76075	24.171	17.3823	5.01072	5.1569	5.02864	5.69669	6.01222	5.86407	4.45536	4.35236	4.46901	6.87321	4.88685	3.74136	10.4106	10.5127
Cre01.g028050	Cre01.g028050		N/A	N/A	N/A	N/A	N/A	N/A	0	0	0	0.0077464	0	0	0	0	0	0	0	0	0.0134172	0	0	0	0	0	N/A	N/A	N/A	173.205	N/A	N/A	N/A	N/A	N/A	0	0	0	0	0	0	0	0	0	0	0	0	0	0
Cre01.g028101	Cre01.g028101		0.25217	0.135285	0.0385711	0.164947	0.131756	0.159563	9.00447	10.3243	8.86792	10.7243	10.6041	9.71593	9.8897	11.5748	9.90501	1.0302	1.777	1.81676	0.225765	0.293225	0.0957596	0.271089	1.76692	0.77192	11.441	17.2118	20.4868	2.10518	2.76521	0.985595	2.74112	15.2651	7.79323	10.0537	9.26676	9.58703	9.6525	8.00403	7.46281	9.32289	10.1521	12.8513	11.9686	8.05938	9.59164	9.86384	10.8343
Cre01.g028150	CPLD69	Complex 1 LYR-domain protein	-0.178624	0.31038	0.393986	0.363241	0.202384	0.247075	12.8824	12.144	13.4399	11.3822	15.9575	15.4639	15.9746	15.621	15.9504	1.5876	4.25742	2.70203	1.1473	1.19111	3.36809	0.42829	3.05925	1.73724	12.3238	35.0578	20.1046	10.0798	7.46425	21.7803	2.68106	19.5842	10.8915	11.8857	14.3557	15.24	12.6025	11.0858	12.1248	8.10578	11.8229	19.8855	12.6632	8.40344	11.9833	15.8693	13.8009
Cre01.g028200	HEL6	DEAD-box RNA helicase	0.182243	-0.0738319	0.089057	0.786692	0.249383	0.0171368	33.3838	30.1051	31.3941	37.8789	32.022	37.3181	31.7184	51.9347	31.7692	1.27244	4.54654	4.93201	1.49181	5.15723	1.12553	0.544588	2.57033	3.46042	3.81155	15.1022	15.71	3.93836	16.1053	3.01604	1.71695	4.94915	10.8924	31.9927	34.823	32.7511	34.77	33.8335	32.1328	32.2222	35.2128	31.2542	32.8233	23.4281	25.69	28.3661	28.9929
Cre01.g028250	GEA1	Putative lysophospholipase, glycerol-ester acylhydrolase	0.123339	-0.0235285	0.135323	0.0635139	-0.152003	-0.108314	19.2976	24.2917	20.2951	21.02	26.6805	18.2656	18.9854	25.385	18.8272	1.09266	4.65576	3.18137	1.22969	1.12193	1.01391	1.16392	1.39662	0.578707	5.66213	19.1661	15.6756	5.85008	4.20507	5.55095	6.1306	5.50175	3.07378	19.0298	19.6072	20.799	20.0714	17.7753	18.5029	23.6028	23.2986	26.0992	32.4483	18.9623	21.3387	20.1465	22.9211
Cre01.g028300	Cre01.g028300		0.187835	0.18887	0.195547	0.07215	0.0946383	-0.0695979	54.4394	62.4375	69.8782	62.0094	71.5008	74.6158	62.0539	65.6394	66.5872	3.80306	6.52255	13.4187	1.4378	1.82729	0.999442	1.83908	4.60079	2.33331	6.98586	10.4465	19.203	2.31868	2.55562	1.33945	2.96368	7.00919	3.50414	58.4386	54.1164	49.0021	55.042	58.5978	51.4396	57.2967	54.9171	60.3628	71.8699	68.4356	61.7429	80.1287	76.753
Cre01.g028350	DEG8	Deg protease	-0.573649	-0.507643	-0.33147	-0.250528	0.0307439	0.233501	7.9068	8.49761	5.05431	5.3127	6.75328	5.16318	5.56141	7.143	5.94228	0.995918	0.906454	0.120239	0.361128	1.00493	0.880622	0.269831	1.00984	0.571128	12.5957	10.6672	2.37894	6.79745	14.8806	17.0558	4.85185	14.1375	9.61126	6.76368	8.65246	9.2095	6.77009	7.82176	8.22329	8.86082	8.84056	9.08851	6.74877	8.30573	9.1413	5.26327	5.04004
Cre01.g028400	DDC1	Aromatic-aminoacid decarboxylase	-0.308716	-0.277144	-0.020645	0.408339	-0.48456	-0.132618	5.66995	5.21346	5.41742	4.57769	5.13939	3.87191	4.67897	6.91908	4.94163	0.449177	0.353764	0.572608	0.263198	0.557386	0.161613	0.268504	0.443191	0.30888	7.92208	6.7856	10.5697	5.74959	10.8454	4.17398	5.73853	6.40535	6.25056	5.62413	5.90846	6.45279	5.2482	5.3394	5.4467	5.38438	5.27305	5.14179	4.65929	5.7294	5.09285	4.62287	5.0848
Cre01.g028423	Cre01.g028423		0.0947915	-0.286138	-0.27291	-0.113571	0.551327	0.325264	3.12951	2.81051	2.81589	3.34204	2.32612	4.1265	2.56649	2.59775	3.52801	0.427022	0.608631	0.310709	0.091535	0.224859	0.388707	0.0697991	0.29659	0.70761	13.645	21.6555	11.0341	2.7389	9.66672	9.41977	2.71963	11.4172	20.0569	3.49684	3.59891	3.39627	2.53165	2.88092	2.87246	3.00246	3.66805	3.29255	2.26091	2.14145	2.49766	2.94486	2.62912
Cre01.g028450	Cre01.g028450		0.782831	0.317375	0.0890429	0.166749	0.650006	0.746246	13.3082	13.3336	13.1563	22.8969	14.1824	20.6445	16.5829	14.9673	22.0687	1.2126	3.95637	2.32757	1.39017	1.63346	0.148075	1.60507	2.09846	0.708007	9.11164	29.6723	17.6917	6.07144	11.5175	0.717262	9.67908	14.0203	3.2082	14.4582	11.6608	11.9926	14.4834	13.6211	13.6334	12.5878	13.1553	12.2033	7.00847	18.3249	16.7216	11.5246	12.1449
Cre01.g028500	Cre01.g028500		0.149797	0.0598111	0.105065	0.0760222	0.0895753	0.153572	9.88008	9.55657	12.0112	10.9611	10.2785	12.7806	10.2983	10.0737	13.3603	0.843592	0.536906	1.66829	0.391409	0.235829	0.957723	0.116697	1.31975	1.25806	8.53831	5.61819	13.8895	3.5709	2.29439	7.49357	1.13316	13.101	9.41638	9.77935	11.0674	10.7321	9.44655	9.34188	8.91322	9.61372	10.1629	10.0459	9.31665	8.67778	9.52247	10.6247	10.1514
Cre01.g028550	OTU1	OTU-like cysteine protease	0.16673	-0.186225	-0.00043412	-0.0612109	0.467363	0.497118	7.9894	7.44523	7.42446	8.96819	7.44299	10.2649	7.0219	7.13595	10.4788	0.466653	0.733087	2.48343	0.303985	0.838628	0.70458	1.07129	0.723268	1.30131	5.8409	9.8464	33.4493	3.38959	11.2673	6.86397	15.2564	10.1356	12.4185	8.50401	8.07984	8.06401	8.38324	7.254	7.65127	8.69074	7.4529	6.76812	6.64083	7.51401	7.6048	4.93024	5.46106
Cre01.g028600	SDR2	Short-chain dehydrogenase/reductase	-0.166223	-0.646919	-0.378237	-0.480214	0.710648	0.772133	6.83944	6.22157	4.34911	6.09512	4.78673	7.11749	4.36796	4.46006	7.42738	1.41334	0.479568	0.416182	0.187346	0.339548	0.519051	0.465467	0.928812	0.300245	20.6645	7.70815	9.56936	3.0737	7.09352	7.29261	10.6564	20.8251	4.04241	9.02477	7.47395	7.57054	5.44235	5.80435	5.7207	6.57329	6.31135	6.95427	5.7884	5.7533	5.94881	3.92998	4.09865
Cre01.g028650	Cre01.g028650		0.187766	0.0231061	-0.208392	-0.0490606	0.26224	0.022004	23.2778	24.0784	21.1542	26.5134	20.8399	25.371	23.6536	23.2734	21.4793	4.79825	4.24291	3.902	0.205589	2.38207	2.29606	0.529504	1.0237	1.71826	20.613	17.6212	18.4456	0.775417	11.4303	9.04992	2.23858	4.39861	7.99964	29.6532	27.8401	24.6799	18.5901	19.9193	18.9841	29.3765	28.4329	25.3738	20.6363	19.5239	21.1271	17.9381	17.3312
Cre01.g028850	Cre01.g028850		-1.18397	-1.41469	-1.44516	-2.06942	0.185083	-0.32489	4.85169	3.33626	4.70405	2.13541	1.22525	5.34795	1.81982	0.794878	3.75552	2.15108	0.847011	0.589441	0.120824	0.475798	0.968665	0.255229	0.141614	0.207686	44.3367	25.3881	12.5305	5.6581	38.8329	18.1128	14.025	17.8158	5.53014	6.58552	6.75005	7.09329	2.87997	2.91199	2.88933	4.23827	4.28323	3.73065	2.75352	2.46882	2.54305	4.50664	4.68527
Cre01.g028900	Cre01.g028900		-2.90122	-2.94507	-2.57002	-3.58664	-1.23538	-2.18408	1.55929	1.0148	1.12421	0.208723	0.170895	0.477485	0.202476	0.0844685	0.247385	0.992084	0.495209	0.16291	0.0237575	0.0802632	0.088615	0.022042	0.0718428	0.0742725	63.6242	48.7986	14.4911	11.3823	46.9665	18.5587	10.8862	85.0528	30.023	1.83493	2.76695	2.63162	0.883255	0.537732	0.701245	1.44323	1.62759	1.28456	0.63192	0.643065	0.458437	1.197	1.26589
Cre01.g028950	Cre01.g028950		-0.456557	-0.693565	-0.470448	-0.123272	-0.553439	-0.34042	5.26817	5.31468	3.50842	3.83904	3.83582	2.39061	3.25743	4.87942	2.77099	2.08705	1.56436	1.37377	1.20363	1.69959	0.633542	0.664845	1.69678	0.427035	39.6162	29.4346	39.1564	31.3525	44.3083	26.5012	20.4101	34.7743	15.4109	2.04747	5.43431	8.53206	4.53199	5.68096	5.38221	4.35251	5.94233	8.19336	4.98469	4.39382	4.02137	3.34702	2.92837
Cre01.g029000	COQD2	Ubiquinone/menaquinone biosynthesis methyltransferase	2.67391	1.75937	1.07976	0.884732	2.48067	2.16817	7.25519	7.6274	11.3839	46.2994	16.1219	63.5399	24.5625	14.0834	51.1653	0.928185	2.589	7.15448	2.47203	1.66065	1.85315	4.91463	5.21483	0.536486	12.7934	33.9435	62.8476	5.33922	10.3005	2.91651	20.0086	37.0282	1.04854	7.83381	8.54865	7.35641	6.03922	6.36457	7.38849	10.7049	10.993	7.0173	6.31615	4.91836	5.81468	5.25634	5.11337
Cre01.g029050	Cre01.g029050		0.105009	0.114135	-0.0717411	0.0747047	-0.404553	-0.335668	24.7182	29.4751	30.9686	26.5844	28.0452	23.3959	26.7531	31.0416	24.5401	0.619062	3.84673	7.38709	0.932392	5.1611	1.08426	0.60298	2.17152	0.983892	2.50448	13.0508	23.8535	3.50728	18.4028	4.63441	2.25387	6.99553	4.00933	25.3245	24.4067	23.9075	25.2451	25.2209	24.2044	29.0616	29.6274	36.2084	30.4116	25.5115	26.0301	35.7941	38.4519
Cre01.g029100	Cre01.g029100		-0.14094	0.253295	0.830049	0.490171	-0.771725	-0.534104	17.7336	11.2284	26.7616	16.0831	19.9612	15.6747	21.1371	15.7715	18.4812	4.47792	3.49821	4.17428	0.87382	0.393489	1.74918	4.18787	3.34438	0.570868	25.2511	31.1551	15.598	5.43317	1.97127	11.1593	19.8129	21.2051	3.08891	14.8639	14.6318	12.0504	22.0144	19.9051	22.9358	7.84886	8.02172	8.88079	15.8235	14.7102	12.0853	23.7924	25.1209
Cre01.g029150	DAU1	Outer row dynein assembly protein	-0.0775489	0.161724	0.0462251	-0.359014	0.166715	-0.112418	17.391	17.9732	20.4553	16.4808	18.5584	22.9611	19.4539	14.0136	18.9219	1.35104	5.30747	2.09239	1.20249	4.0051	1.12465	1.62329	0.626569	0.563472	7.76862	29.53	10.2291	7.29628	21.5811	4.89807	8.34427	4.47114	2.97788	18.1101	17.0356	14.9845	17.3264	17.9611	18.9281	21.8523	17.3148	18.7132	25.553	12.8235	11.5822	23.7619	20.6126
Cre01.g029200	ESP1	Separase, cell cycle protease	-0.454935	-0.00349281	0.666922	0.287205	-0.911302	-0.936655	2.64877	1.74552	4.14992	1.93239	2.77134	2.20653	2.64237	2.13002	2.16809	0.462182	0.701033	0.8608	0.124543	0.0716717	0.0499937	0.369198	0.103623	0.0600788	17.4489	40.1617	20.7426	6.44502	2.58618	2.26572	13.9723	4.8649	2.77104	2.25521	2.28218	2.16916	2.92544	3.19524	3.0654	1.11292	1.01994	1.20949	2.55213	2.3136	2.26506	4.25732	4.0472
Cre01.g029250	AAH1	Aromatic amino acid hydroxylase-related protein	0.679288	0.456136	0.0485513	0.222049	-0.23987	-0.763464	8.65526	11.5262	17.1029	13.8601	11.9207	14.4831	11.8738	13.444	10.075	1.60677	4.57696	14.0682	0.415747	1.87625	1.11779	0.333224	3.54729	0.268839	18.5641	39.7093	82.2565	2.99959	15.7395	7.71791	2.80637	26.3856	2.66838	9.52413	9.3834	8.82235	8.84106	9.87804	5.4826	8.86166	9.02929	16.7371	18.004	7.55905	8.96594	30.4969	31.4485
Cre01.g029300	TPIC1	Triose phosphate isomerase	-0.514504	-0.271889	-0.182614	0.020423	-0.0109462	0.164758	171.145	137.022	119.387	119.807	120.731	118.485	141.748	138.975	133.831	6.58627	10.8855	27.06	5.89833	4.29368	7.59906	6.02933	11.8502	6.80472	3.84835	7.94439	22.6657	4.92318	3.55641	6.41352	4.25354	8.52686	5.08458	181.629	162.014	172.556	171.469	166.708	172.495	149.59	146.289	141.436	120.378	133.951	130.487	94.2165	94.0818
Cre01.g029350	FAP297	Flagellar central pair-associated protein 297	-0.394842	0.0819185	0.143571	-0.0420106	-0.79997	-0.792969	9.40266	8.61986	10.4089	7.15141	9.52181	5.97849	9.95201	8.37247	6.00757	0.487816	2.55963	3.45645	0.510013	1.66011	0.398597	0.713915	0.105691	0.233588	5.18806	29.6946	33.2066	7.13164	17.4348	6.66718	7.17358	1.26236	3.88823	10.2289	9.53905	8.86948	9.38279	9.44283	8.95293	8.03617	6.80293	7.34735	13.7553	7.72226	8.05515	13.5482	13.9076
Cre01.g029400	Cre01.g029400		-0.60137	-0.210267	-0.114345	-0.292781	-0.33435	-0.596835	2.19271	1.62197	1.95447	1.44528	1.49838	1.55017	1.89533	1.32406	1.2923	0.179254	0.261159	0.45868	0.0587341	0.271192	0.027514	0.058869	0.244046	0.18412	8.17501	16.1013	23.4683	4.06386	18.099	1.77491	3.106	18.4317	14.2474	2.28691	2.16584	2.48313	2.16945	2.09703	1.95391	1.78746	1.60582	1.63019	2.01872	1.37841	1.31121	2.34488	2.60528
Cre01.g029450	Cre01.g029450		-0.212251	-0.112452	0.116335	0.0239241	-0.0513652	0.0972421	40.1153	31.7402	40.4334	34.6271	34.4057	39.0192	37.1073	32.2709	43.2527	3.17486	2.32092	8.02515	3.72237	1.07801	0.41523	0.84323	2.68469	1.29803	7.91433	7.31226	19.8478	10.7499	3.13324	1.06417	2.27241	8.31921	3.00105	38.3029	37.6485	36.1419	42.6465	41.8658	44.0864	32.7941	30.9727	27.7162	32.0937	34.6952	32.1693	30.6406	30.9776
Cre01.g029500	CDPKK3	Calcium/calmodulin-dependent protein kinase kinase	0.0352967	0.173898	-0.0354281	-0.0963502	-0.121128	-0.101728	19.7516	23.2928	23.1075	20.2408	22.7278	21.2466	22.2819	21.788	21.5342	2.85615	2.90094	4.03756	0.275803	4.00137	0.256029	0.702406	0.243056	0.931345	14.4603	12.4542	17.4729	1.36261	17.6056	1.20503	3.15236	1.11555	4.32495	21.8588	22.2149	22.622	16.2523	16.7739	18.7879	22.4926	24.4422	22.2467	18.437	26.1817	25.9568	27.3824	28.0128
Cre01.g029550	Cre01.g029550		-0.279918	-0.0275215	-0.190338	0.0886306	-0.533576	-0.708006	10.5095	10.8641	10.8305	8.656	9.52126	7.48215	10.3109	11.5524	6.63006	0.511386	0.441035	2.18847	0.484859	0.167749	0.0999849	0.887801	1.16652	0.12664	4.86596	4.05958	20.2065	5.60142	1.76184	1.33631	8.61032	10.0976	1.91008	10.6349	11.2745	10.2439	10.8721	9.92356	10.1079	10.6995	11.5196	11.1792	10.9203	10.289	10.5767	13.5397	12.9988
Cre01.g029600	Cre01.g029600		0.483834	-0.209875	0.270367	0.198762	0.333171	0.299151	3.14209	3.53267	3.83356	4.39407	4.2608	4.82944	2.71669	4.05449	4.71689	0.240912	0.626133	0.786155	0.0157242	0.6039	0.729407	0.239806	0.798106	0.347329	7.66726	17.7241	20.5072	0.35785	14.1734	15.1034	8.82716	19.6845	7.36352	3.08851	3.04784	3.49556	3.2791	2.7758	3.16571	4.04973	3.8173	4.23384	3.51786	2.70856	2.86872	2.93149	3.37314
Cre01.g029650	VPS35	Subunit of Retromer complex	0.0488068	0.0790849	0.0368306	0.154546	0.27305	0.148768	23.0187	23.5043	27.7968	23.8107	24.1121	33.5886	24.3157	26.162	30.8162	1.79889	1.46586	2.85845	0.356784	1.06317	1.27676	1.02859	2.41975	1.40991	7.81491	6.23655	10.2834	1.49842	4.40927	3.80118	4.23016	9.24913	4.57523	21.9777	25.8511	24.353	21.7672	21.0889	23.074	23.9119	23.6879	24.1576	25.5822	21.4688	22.2174	25.3903	25.2076
Cre01.g029700	Cre01.g029700		1.55056	1.56151	0.519267	0.380943	1.48363	1.24946	19.5127	43.6032	30.9797	57.159	62.4933	86.635	57.5942	56.7798	73.6547	5.72856	7.25613	4.6317	5.85123	10.9586	3.74694	7.90553	3.71025	3.23055	29.358	16.6413	14.9508	10.2367	17.5356	4.32497	13.7263	6.53446	4.38608	21.2674	13.6262	11.0721	24.772	22.5756	23.7632	43.8616	44.1396	47.1267	54.9096	36.3328	35.2489	38.349	32.6183
Cre01.g029750	DAAK1	ODA5-Associated Adenylate Kinase	-0.0736861	0.159079	-0.243537	-0.520119	0.433003	0.0990372	27.9608	29.7091	26.7369	26.5686	25.0944	36.0959	31.2203	20.7166	28.6368	2.42373	4.38993	1.67995	0.749938	0.690214	1.9586	1.17061	1.06366	0.638858	8.66831	14.7764	6.28327	2.82265	2.75047	5.42608	3.74952	5.13436	2.2309	31.9625	28.7435	27.1761	25.4022	25.7327	28.7479	34.815	34.0903	30.2663	29.2711	26.3973	23.4145	27.8239	29.0359
Cre01.g029800	Cre01.g029800	Coiled-Coil Protein	-0.316779	0.253884	-0.289157	-0.222611	-0.178905	-0.644026	7.66791	8.5623	7.69029	6.15626	7.00722	6.7934	9.14331	7.338	4.92121	0.242284	2.15548	2.02986	0.511921	0.76238	0.0561229	0.950469	0.271121	0.328319	3.15972	25.1741	26.3952	8.31546	10.8799	0.826139	10.3952	3.69475	6.67152	7.77235	7.79302	7.49455	7.4428	7.45914	8.04558	10.898	9.68834	8.53808	10.3066	6.10953	5.83325	9.52759	9.81238
Cre01.g029850	STK19	Serine/threonine protein kinase	0.327219	0.145721	-0.0112665	0.550913	-0.266293	-0.359569	12.8073	12.7952	23.2944	16.0679	12.6957	19.3682	14.1685	18.7451	18.1556	1.21827	1.18393	5.20604	1.09139	1.95837	1.43112	0.845516	1.41423	0.845938	9.51237	9.2529	22.3489	6.79235	15.4255	7.38903	5.96759	7.54451	4.65938	14.2291	13.515	11.7318	12.5423	13.7089	11.1165	12.4025	12.7098	15.0607	12.8574	11.8751	11.8657	27.5126	28.5119
Cre01.g029900	Cre01.g029900		0.000330388	-0.0376695	-0.0720472	0.46308	-0.0772956	-0.329334	5.85066	5.9095	6.5651	5.852	5.62163	6.22262	5.69987	8.14613	5.22519	0.995876	0.407533	1.95274	0.345619	0.22585	0.366563	0.139957	0.614563	0.310417	17.0216	6.89623	29.7442	5.906	4.01752	5.89083	2.45544	7.54423	5.94079	6.80391	6.88254	6.56778	4.94683	5.08756	4.81534	5.76125	6.44049	6.32639	5.36194	5.68076	5.88616	8.00386	8.59731
Cre01.g029950	Cre01.g029950		0.436502	-0.382978	0.0525771	-0.317957	1.05705	0.883448	26.9667	20.686	33.597	36.4945	21.4538	69.9046	20.6795	16.5944	61.9791	2.63353	8.06074	21.0823	4.99807	2.87461	1.4656	1.7702	3.95797	2.8487	9.76588	38.9671	62.7504	13.6954	13.3991	2.09657	8.56019	23.8512	4.59622	29.9429	28.9069	25.5682	23.0189	25.6946	28.6685	28.7263	31.1932	18.3974	9.13442	18.525	18.1398	15.0717	15.0753
Cre01.g030000	Cre01.g030000		N/A	N/A	N/A	N/A	N/A	N/A	0.112504	0.151953	0.107616	0.0424333	0.106628	0.0576616	0.41877	0.32429	0.288725	0.0280437	0.0523861	0.0292051	0.00255722	0.0177585	0.0308083	0.118081	0.0803717	0.0328623	24.9268	34.4753	27.1382	6.02645	16.6546	53.4294	28.1972	24.7839	11.3819	0.132974	0.122513	0.0680185	0.0937178	0.112417	0.145385	0.179282	0.154157	0.10236	0.0755086	0.202467	0.197941	0.141756	0.144563
Cre01.g030050	PRPL34	Chloroplast ribosomal protein L34	0.192954	0.294334	-0.0633476	-0.254832	0.78082	0.560028	197.4	165.859	175.269	225.648	158.734	301.13	242.075	139.004	258.398	18.6113	24.9376	45.3084	18.4197	7.54514	25.7109	45.292	27.4374	26.3215	9.42823	15.0354	25.8509	8.163	4.75332	8.53815	18.7099	19.7386	10.1864	213.503	164.73	187.557	204.282	201.233	213.095	199.388	190.199	160.57	131.238	158.456	155.304	139.636	147.424
Cre01.g030100	PTK13	Protein tyrosine kinase	N/A	N/A	N/A	N/A	N/A	N/A	0.367502	0.281811	0.459309	0.397357	0.44527	0.361548	0.41921	0.145621	0.428624	0.0513277	0.0831765	0.0991255	0.0391491	0.177171	0.0569896	0.118753	0.0219587	0.0927155	13.9667	29.515	21.5814	9.85238	39.7894	15.7627	28.3277	15.0793	21.6309	0.334657	0.406239	0.311137	0.3185	0.42306	0.411416	0.138834	0.333457	0.351417	0.230414	0.34408	0.292666	0.389352	0.370347
Cre01.g030150	Cre01.g030150		-0.162929	0.0647606	0.323469	-0.178564	-0.480974	-0.456531	12.3633	9.35403	14.2497	11.043	11.705	10.2098	12.9309	8.26506	10.3843	1.01901	2.63112	1.5796	0.60017	0.454245	0.834523	1.32228	0.210089	0.219567	8.24218	28.1281	11.0852	5.43483	3.88077	8.17371	10.2257	2.5419	2.11442	11.6463	11.6838	11.3576	14.0152	13.0502	12.4268	7.29072	6.87658	7.43974	9.53566	13.1401	11.8414	13.4961	12.1141
Cre01.g030200	FAP6	Flagellar Associated Protein 6	-0.249857	0.0165364	0.0243814	0.00303305	-0.15731	-0.0852659	127.008	110.561	112.703	106.811	112.446	101.061	128.472	110.794	106.236	10.1684	16.4666	19.2354	1.70788	9.45578	3.03007	7.52794	5.52995	6.71497	8.00609	14.8936	17.0673	1.59897	8.4092	2.99827	5.85958	4.9912	6.32084	125.864	120.291	111.672	131.483	140.845	131.894	109.524	109.838	112.54	139.3	103.331	88.8349	128.501	134.667
Cre01.g030250	Cre01.g030250		-0.39424	-0.493268	-0.448555	-0.503805	-0.049723	0.0512659	12.5229	12.7106	8.69522	9.52856	9.31399	8.40064	8.89645	8.96404	9.00975	1.29038	1.4919	0.52626	0.623048	1.04997	0.714959	0.89161	0.0399659	0.211677	10.3042	11.7375	6.05229	6.53874	11.273	8.51078	10.0221	0.445846	2.34942	13.5749	13.2073	14.1784	11.7274	11.2814	11.1681	13.537	14.1715	14.0572	10.8745	10.9425	12.6806	9.29499	8.77158
Cre01.g030300	Cre01.g030300		-0.712408	-0.129477	-0.0623477	-0.500321	-1.01642	-0.935352	14.1693	12.4556	13.4089	8.64752	11.9288	6.62858	12.953	8.80547	7.01173	0.843636	1.98578	5.94525	0.281656	0.962751	0.379554	0.162665	1.13562	0.56685	5.95398	15.9429	44.338	3.25707	8.07083	5.72603	1.2558	12.8968	8.08431	15.305	13.6755	13.4564	14.1067	15.1032	13.3689	11.9616	11.1083	11.9944	16.4248	12.0101	11.2343	17.5441	18.4008
Cre01.g030350	CGL41	Conserved in the Green Lineage	2.33885	1.37271	0.860915	0.492228	1.33288	0.680107	2.54517	6.16119	3.48764	12.876	11.1899	8.78552	6.59089	8.66642	5.5881	1.76016	2.33774	0.946988	1.88677	2.17189	0.770844	1.76948	1.07616	1.55276	69.1569	37.943	27.1527	14.6534	19.4094	8.77402	26.8473	12.4175	27.7869	2.58673	4.96066	4.11105	0.900078	2.2698	0.4427	5.04888	4.68302	9.89307	8.23944	5.03811	4.06462	3.69021	3.97267
Cre01.g030400	Cre01.g030400		0.278571	0.262566	0.802785	0.19557	-0.639604	-0.562315	1.83101	1.50373	2.73968	2.221	2.6232	1.75857	2.1965	1.72203	1.85535	0.162974	0.433942	0.40713	0.189195	0.30278	0.123536	0.252437	0.183378	0.267917	8.90078	28.8578	14.8605	8.51845	11.5424	7.0248	11.4927	10.6489	14.4402	1.82686	1.83319	1.81324	1.86497	2.08003	1.56776	1.00547	1.22005	1.16967	1.71208	2.10903	1.80605	2.43394	2.65929
Cre01.g030450	Cre01.g030450		-0.280391	-0.192615	-0.205433	-0.0122299	-0.417773	-0.350782	7.80927	8.54551	7.83328	6.4299	7.41134	5.86383	6.83325	8.47338	6.14254	0.406237	0.304758	0.486546	0.233321	0.246347	0.141274	0.131604	1.01794	0.0378768	5.20199	3.56629	6.21127	3.62869	3.32391	2.40924	1.92594	12.0134	0.616631	7.88649	8.17647	8.38305	7.48337	7.39506	7.53117	8.23021	8.67258	8.62272	8.96385	8.14626	8.63747	7.99042	7.85251
Cre01.g030500	CYG58	Adenylate/guanylate cyclase	-0.437451	0.092675	-0.451563	-0.275657	-0.317639	-0.524311	37.3471	45.1377	40.0158	27.5786	33.0069	32.1079	39.825	37.2871	27.8226	2.15163	7.13971	11.0635	1.05907	1.0818	1.22088	0.765351	0.976968	0.351894	5.76117	15.8176	27.6479	3.84018	3.27749	3.80242	1.92179	2.62013	1.26478	39.174	37.7291	36.2947	34.2398	36.4521	40.1932	52.7029	50.2472	49.367	45.7426	36.4217	36.3447	50.5788	52.8476
Cre01.g030550	Cre01.g030550	possible ubiquitin-proteasome pathway protein	-0.271542	-0.0312614	-0.240105	0.168173	0.107758	-0.0131004	13.9441	10.3003	11.2347	11.5517	8.72109	12.106	13.6452	11.5738	11.1332	1.09704	1.08442	2.86455	0.176873	0.0522987	0.635314	0.780805	0.655945	0.608006	7.86743	10.528	25.4973	1.53114	0.59968	5.24792	5.72221	5.66752	5.46121	15.8027	14.3296	13.567	12.5706	14.0605	13.334	11.9126	11.3818	9.75162	9.19175	9.63463	9.92936	7.65664	8.36909
Cre01.g030600	MAPKKK4	Mitogen-Activated Protein Kinase Kinase Kinase	-0.0168625	0.463273	0.154691	0.592413	-0.0948067	-0.340197	7.35061	10.0512	7.01282	7.26519	11.1889	6.56679	10.134	15.1549	5.53966	1.37586	1.91173	1.50223	0.5793	1.54277	0.416503	0.507984	1.54895	0.321239	18.7176	19.0199	21.4212	7.97364	13.7884	6.34257	5.01265	10.2207	5.7989	6.54768	6.18803	5.82861	8.88309	8.99617	7.66007	10.9567	11.4249	11.9266	10.6983	7.42254	7.87843	8.50122	8.92086
Cre01.g030650	PHR5	Putative photolyase	-0.66534	-0.899755	-0.619931	-0.459418	0.139072	0.189248	6.27928	7.44678	4.13107	3.95934	4.84564	4.54912	3.36555	5.41589	4.71012	1.40026	0.39842	0.596701	0.356775	0.350539	0.382571	0.363323	0.222209	0.293177	22.2997	5.35023	14.4442	9.01098	7.23413	8.40978	10.7954	4.10291	6.22441	6.18478	8.02605	7.76751	4.71222	6.13876	4.84636	7.55565	7.6804	7.98806	6.81176	7.31578	7.32903	3.17912	3.78287
Cre01.g030700	PTK14	Protein tyrosine kinase	-0.503584	-0.0926827	-0.387991	0.0466771	0.0236339	-0.338957	8.24908	10.2493	6.38386	5.81851	7.83242	6.4893	7.7358	10.5863	5.04716	0.780956	1.5926	0.733299	0.257897	0.66184	0.866434	1.11563	0.901866	0.188474	9.46719	15.5387	11.4868	4.43235	8.45	13.3517	14.4216	8.51918	3.73426	9.00379	8.92957	8.8151	7.72683	7.91583	7.10338	10.2592	10.956	13.062	9.33535	8.85418	9.02888	7.55188	6.6227
Cre01.g030750	Cre01.g030750		-0.979188	-0.434626	-1.41004	-0.919063	-1.48224	-1.85986	7.35941	5.54097	8.50955	3.73317	2.08507	3.04585	5.44512	2.93035	2.34441	0.727289	1.9844	1.67739	0.226797	0.696545	0.286999	1.30593	0.488088	0.182465	9.88243	35.8133	19.7118	6.07519	33.4063	9.42263	23.9835	16.6563	7.78298	8.05419	6.90237	6.66861	8.18849	7.77051	6.57229	6.32279	6.637	8.56668	4.38461	3.24083	4.09389	11.1192	10.0798
Cre01.g030800	CSN2	COP9 signalosome subunit	0.22464	0.0600679	0.115932	-0.015086	0.495654	0.560224	46.4873	46.4189	43.6367	54.3197	50.303	61.526	48.4637	45.9361	64.3422	1.37382	1.97944	4.65693	1.56228	1.50593	2.04288	2.25901	5.41451	4.36347	2.95526	4.2643	10.672	2.87608	2.99371	3.32036	4.66124	11.7871	6.78166	46.5977	44.7227	46.1659	46.4052	46.0872	48.9451	47.0452	46.3387	45.3451	47.8596	48.7506	43.1744	37.4674	38.5824
Cre01.g030850	POA4	20S proteasome alpha subunit D	0.668938	0.463421	0.442456	0.291569	0.881473	0.892668	22.615	22.762	25.5183	35.9556	30.9317	47.0112	31.1817	27.86	47.3774	1.4795	2.20807	7.22762	0.724552	1.50098	1.80327	0.0381157	4.95672	1.60298	6.54211	9.70068	28.3233	2.01513	4.85257	3.83584	0.122238	17.7915	3.38343	21.2077	23.1523	20.6735	22.5956	23.36	24.7008	21.588	21.2019	21.0184	25.2217	25.9435	21.5986	18.2392	17.3636
Cre01.g030900	Cre01.g030900		0.0631608	-0.321267	-0.240044	-0.547727	0.576578	0.576309	2.33743	2.4695	1.57965	2.44203	2.09098	2.35575	1.8708	1.68938	2.35531	0.394564	0.64364	0.589861	0.280734	0.345687	0.34665	0.0850673	0.180138	0.107132	16.8803	26.0636	37.3412	11.4959	16.5323	14.7151	4.54711	10.663	4.54852	2.00735	2.73811	2.91869	2.25125	2.01208	2.09709	2.25323	2.78768	1.75758	1.80345	2.82584	3.38924	1.17494	0.890521
Cre01.g030950	Cre01.g030950		0.23291	0.196681	0.362067	0.339382	0.340049	0.446171	9.86794	8.8308	9.82199	11.5968	11.3499	12.4327	11.3092	11.1729	13.3817	1.36024	0.653294	0.931796	0.675067	1.57017	0.11101	0.353195	1.3884	0.453132	13.7845	7.3979	9.48684	5.82113	13.8342	0.892889	3.12307	12.4265	3.38621	10.1504	7.52504	9.14109	10.6776	11.3778	10.3357	8.3774	8.51925	8.01874	9.37194	9.76258	8.93492	10.1442	9.14141
Cre01.g030986	Cre01.g030986		N/A	N/A	N/A	N/A	N/A	N/A	0	0	0	0	0	0	0	0	0	0	0	0	0	0	0	0	0	0	N/A	N/A	N/A	N/A	N/A	N/A	N/A	N/A	N/A	0	0	0	0	0	0	0	0	0	0	0	0	0	0
Cre01.g031004	Cre01.g031004		0.294208	0.252813	0.0673301	0.490135	0.313387	0.122871	33.547	53.4395	32.8747	41.1357	55.9926	40.8508	39.9722	75.0599	35.7972	4.42888	4.7876	12.0085	2.61423	4.24756	1.83345	1.86867	5.25657	1.79487	13.202	8.95891	36.5282	6.35513	7.58593	4.48817	4.67493	7.00317	5.01399	38.5736	36.5614	36.5893	30.0196	27.1731	32.3651	55.2236	57.7506	57.2893	44.7076	52.1139	53.5521	44.1077	46.6937
Cre01.g031050	Cre01.g031050		0.0155456	-0.0253961	0.0972071	-0.00808792	0.0169508	0.0463208	19.6656	17.9384	20.1447	19.8787	19.1887	20.3828	19.3225	17.8381	20.802	1.01898	1.33497	1.30478	0.233801	0.25453	0.553122	0.323232	0.689082	0.566899	5.18152	7.44196	6.47706	1.17614	1.32646	2.71367	1.67283	3.86298	2.72522	20.0969	21.2691	19.9981	18.6657	19.4231	18.5408	17.1349	17.0958	16.1716	18.4791	19.4658	19.2831	18.4316	19.0582
Cre01.g031100	TEF30	Thylakoid enriched fraction, 30-kDa protein	-0.525818	-0.183387	-0.495791	-0.474628	-0.200748	-0.0382503	134.698	173.511	107.116	93.5564	123.049	93.2018	118.619	124.867	104.314	9.96333	11.8793	10.7068	1.60986	19.3058	4.14538	3.8984	20.4791	1.45028	7.3968	6.84643	9.99552	1.72074	15.6895	4.44774	3.28648	16.4006	1.39031	141.8	137.491	129.745	128.008	122.02	149.123	189.061	177.838	183.829	159.696	167.924	162.716	123.166	115.481
Cre01.g031200	SRP14	Subunit of the Signal Recognition Particle	0.295902	0.112905	0.093844	0.0829693	0.667479	0.517015	32.4345	32.4094	39.2228	39.8183	34.5876	62.2974	35.0748	34.3279	56.1275	7.36343	9.08481	21.201	6.2987	4.26014	6.29319	6.68642	9.71715	5.68284	22.7025	28.0314	54.0528	15.8186	12.317	10.1019	19.0633	28.3068	10.1249	28.2497	25.5489	36.2119	31.3676	27.7877	45.4413	32.8863	50.4219	27.6677	29.0851	27.4555	26.9399	21.632	20.4791
Cre01.g031250	Cre01.g031250		0.0375488	-0.22479	-0.246996	-0.571712	0.173015	0.242516	13.1579	15.0597	12.7302	13.5049	12.69	14.3522	11.2595	10.1324	15.0605	4.54086	2.75117	5.7763	1.59469	2.34699	0.986366	1.92483	1.13619	6.68263	34.5104	18.2684	45.3748	11.8082	18.4948	6.87259	17.0951	11.2134	44.3719	18.0828	11.8709	18.0795	8.02284	14.6655	8.22613	16.1192	18.6835	14.1031	14.9095	10.4204	16.1224	5.61521	10.9011
Cre01.g031300	CDPK4	Calcium/calmodulin-dependent protein kinase	-0.0916915	-0.127801	-0.0683796	0.280656	0.149849	-0.105473	6.36448	5.29879	6.26869	5.97257	5.0535	6.95482	5.82494	6.43669	5.82675	0.390174	0.398933	0.572405	0.113777	0.299696	0.126768	0.203161	0.679217	0.29647	6.13049	7.52876	9.13118	1.90499	5.93047	1.82274	3.48777	10.5523	5.08809	6.0889	6.44616	5.96093	6.86992	6.76827	6.05272	4.93446	5.35689	5.7784	5.57423	4.7187	5.43005	6.81869	6.66262
Cre01.g031400	Cre01.g031400		N/A	N/A	N/A	N/A	N/A	N/A	0	0	0	0	0	0	0	0	0	0	0	0	0	0	0	0	0	0	N/A	N/A	N/A	N/A	N/A	N/A	N/A	N/A	N/A	0	0	0	0	0	0	0	0	0	0	0	0	0	0
Cre01.g031450	Cre01.g031450		0.185586	0.337593	N/A	N/A	N/A	N/A	1.12286	0.603051	0.932756	1.27701	0.930256	1.0159	1.4189	1.17903	0.853888	0.204892	0.346282	0.196969	0.107216	0.372505	0.110224	0.0206437	0.252993	0.175899	18.2472	57.4217	21.1169	8.39585	40.0433	10.8499	1.45491	21.4578	20.5997	0.844227	1.30823	1.17753	1.26743	1.25482	0.884948	0.366134	0.27502	0.635183	1.24963	0.617781	0.47456	1.05459	1.18535
Cre01.g031500	Cre01.g031500		1.6667	0.688904	1.70446	1.83392	3.05826	2.46086	3.77751	3.25645	1.63623	11.9931	10.613	13.6292	6.08957	11.6094	9.00816	0.796373	0.294046	0.860975	0.221203	0.345387	0.640642	1.20044	2.24755	0.270844	21.0819	9.02963	52.6194	1.84442	3.25437	4.7005	19.713	19.3597	3.00665	2.54264	3.70418	4.74747	3.6351	3.48674	4.54895	3.15126	3.20225	3.43733	2.74309	3.52561	3.47918	0.903513	0.953543
Cre01.g031550	Cre01.g031550	Probable transposon-derived protein of Chlamydomonas-Specific family B	0.357439	0.25151	-0.35129	-0.0939405	0.254257	0.0823325	2.98441	4.35372	3.36737	3.82348	3.41281	4.01633	3.5528	4.07926	3.56513	0.36125	0.729671	0.812901	0.288895	0.919801	0.457485	0.132215	0.0646207	0.444357	12.1045	16.7597	24.1406	7.55581	26.9515	11.3906	3.72144	1.58413	12.464	2.83488	2.92161	3.69953	2.70287	2.94821	2.79939	5.0073	5.11148	4.88408	3.68826	3.46839	3.96282	4.88502	3.39413
Cre01.g031600	Cre01.g031600		0.257712	-0.170684	-0.322327	0.635436	0.226863	-0.0854796	5.60438	6.25239	8.21386	6.70049	5.00053	9.61257	4.97905	9.71251	7.74132	2.01979	1.54047	3.13359	3.2559	1.5507	3.15664	0.920228	0.589868	1.51609	36.0395	24.6381	38.15	48.592	31.0107	32.8387	18.482	6.07328	19.5844	8.60294	6.03503	6.44444	4.41941	5.53779	2.58666	6.20392	7.77195	7.55171	6.3215	6.21634	3.44891	4.12269	9.03293
Cre01.g031650	CGLD12	Conserved in the Green Lineage and Diatoms	-0.839348	-0.875221	-0.483737	-0.308737	-0.458951	-0.6806	4.3154	2.30602	4.50436	2.41186	1.64909	3.27699	2.35263	1.86176	2.8103	1.02359	0.723672	0.705043	0.409426	0.692146	0.177325	0.187094	0.628609	0.151372	23.7194	31.3818	15.6525	16.9755	41.9714	5.41121	7.95257	33.7642	5.38632	4.4795	3.63695	2.58834	5.26911	5.0818	4.83669	2.82102	2.73588	3.21839	1.95777	1.35619	1.74689	4.60119	4.1883
Cre01.g031700	Cre01.g031700	DNA methylase in the FkbM family	0.146904	0.292324	0.0854388	0.075715	-0.41624	-0.121726	7.81825	8.94039	9.86482	8.65629	9.48585	7.39245	9.57432	9.42213	9.06663	0.54566	0.581268	1.22574	0.161136	0.261089	0.609746	1.43697	1.04723	1.21924	6.97931	6.5016	12.4254	1.86149	2.75241	8.24823	15.0086	11.1146	13.4475	7.30586	8.67036	7.28477	7.91873	7.54784	8.18194	8.68437	9.38916	9.69498	9.08683	8.05189	8.73511	8.57482	8.63691
Cre01.g031750	Cre01.g031750		0.66575	0.146491	0.262001	0.646194	0.493831	0.654569	15.0279	12.9887	15.3786	23.8402	15.5752	21.6559	16.634	20.3277	24.2082	2.26232	4.75236	3.66965	1.55586	1.0177	0.853854	0.493963	4.48259	0.337479	15.0541	36.5885	23.862	6.52621	6.53407	3.94283	2.96959	22.0516	1.39407	13.8906	12.6511	12.5719	17.1747	17.5302	16.3491	10.6862	10.8435	12.5052	6.69488	18.3036	18.8986	12.1706	12.9166
Cre01.g031800	Cre01.g031800		0.310651	-0.0329732	0.0889144	0.11969	0.570278	0.629946	2.35041	2.80997	2.24868	2.91514	2.98859	3.33886	2.2973	3.05303	3.47985	0.406172	0.538519	0.581925	0.189612	0.428038	0.418457	0.351662	0.471886	0.148178	17.2809	19.1646	25.8785	6.50439	14.3224	12.5329	15.3076	15.4563	4.25818	1.95101	2.61215	3.02133	2.11589	2.35449	2.04759	2.54693	2.90599	2.71284	1.99842	3.59783	3.09778	1.56518	1.57141
Cre01.g031850	Cre01.g031850	1-aminocyclopropane-1-carboxylate deaminase	0.0468639	-0.100244	-0.273062	-0.0578582	0.00580024	-0.213985	3.63843	4.74235	3.1637	3.75856	3.92458	3.17644	3.3942	4.55592	2.72759	0.378744	0.497585	0.282107	0.250633	0.129524	0.363916	0.118204	0.298866	0.470003	10.4095	10.4924	8.91699	6.66832	3.30034	11.4567	3.48254	6.55995	17.2314	4.22809	3.77401	3.72437	3.40723	3.10133	3.59557	4.83128	5.17968	4.62855	5.21945	4.7462	3.84893	2.74719	3.15092
Cre01.g031875	Cre01.g031875		N/A	N/A	N/A	N/A	N/A	N/A	0	0	0	0	0	0	0	0	0	0	0	0	0	0	0	0	0	0	N/A	N/A	N/A	N/A	N/A	N/A	N/A	N/A	N/A	0	0	0	0	0	0	0	0	0	0	0	0	0	0
Cre01.g031900	Cre01.g031900		0.209139	0.11448	-0.644049	-0.485542	0.237455	0.390211	4.23488	9.02473	4.74373	4.89551	5.77506	5.59244	4.58461	6.44572	6.21706	0.454605	2.26134	1.53762	0.23387	2.58545	0.423042	0.143751	0.875737	0.321987	10.7348	25.0572	32.4137	4.77723	44.7692	7.56454	3.1355	13.5863	5.17909	4.92718	4.36269	4.55054	3.9099	3.78619	3.87275	9.88438	8.97167	8.4346	4.98333	10.2929	11.5815	3.52201	3.71202
Cre01.g031951	Cre01.g031951		0.0267874	0.0512294	-0.112347	0.00888979	-0.547082	-0.576222	1.07393	1.12437	1.1216	1.09406	1.04013	0.767625	1.11275	1.13132	0.752275	0.0512096	0.287724	0.617623	0.0727436	0.106947	0.0748987	0.062081	0.130442	0.074528	4.76842	25.5899	55.0664	6.64896	10.2821	9.75721	5.57905	11.5301	9.90701	1.06039	1.00997	1.15965	1.08649	1.03992	1.08718	1.37484	1.26473	0.903891	0.642551	1.24671	1.31348	1.70668	1.7312
Cre01.g032000	Cre01.g032000		0.309409	0.243662	0.0436598	0.0354084	0.670865	0.482238	7.52699	6.2824	6.05074	9.32745	6.47543	9.63294	8.91192	6.4385	8.45233	1.18401	1.49742	1.0962	0.346302	0.519369	0.777409	0.749266	0.992524	0.71729	15.7301	23.8352	18.1168	3.71272	8.02061	8.07032	8.40746	15.4155	8.4863	7.45702	5.78436	6.6742	9.16618	8.15616	7.92405	7.33533	5.8734	5.45737	4.02111	8.26475	6.74245	5.85156	5.70458
Cre01.g032050	UAA1	UDP-galactose/glucose transporter	-0.263967	-0.114276	-0.050253	-0.0589592	0.206783	0.194349	14.4072	11.1304	16.2894	11.9983	10.7493	18.7997	13.3101	10.6847	18.6384	0.7515	0.873419	5.0214	1.0119	2.50103	0.412862	0.435029	1.36774	1.50249	5.21613	7.84717	30.8263	8.43368	23.2669	2.19611	3.26842	12.801	8.06127	15.0111	15.6463	13.8984	14.1775	13.8891	13.821	10.772	11.1569	12.1311	9.6582	11.8433	11.2207	11.9009	11.402
Cre01.g032100	Cre01.g032100		0.588526	0.140747	-0.171823	0.828143	0.758089	0.644696	3.40988	5.04378	3.11933	5.12746	4.47746	5.27557	3.75931	8.95472	4.87679	0.230469	1.84895	0.400991	0.111208	0.797363	0.311991	0.113372	1.21336	0.148908	6.75886	36.658	12.855	2.16886	17.8084	5.91388	3.01578	13.5499	3.05341	3.14662	3.4162	3.21494	3.32595	3.73963	3.61592	6.58354	6.30955	6.35757	5.59505	2.40615	3.01081	2.94974	2.80665
Cre01.g032150	FAP187	Flagellar Associated Protein 187	-0.364959	0.194866	0.0773952	-0.0366292	-0.409946	-0.543463	19.7977	19.1824	18.6574	15.3727	20.2396	14.0425	22.6608	18.7015	12.8013	1.09356	6.1706	5.46688	0.14398	4.28477	0.903773	1.72929	2.14626	0.186236	5.52369	32.168	29.3014	0.93659	21.1703	6.43597	7.63119	11.4764	1.45483	19.8601	18.5174	18.402	20.8359	20.3989	20.7719	18.158	17.7636	18.4062	31.2471	15.7697	13.7498	22.8674	25.2377
Cre01.g032200	Cre01.g032200		N/A	N/A	N/A	N/A	N/A	N/A	0.204288	0.222515	0.202436	0.18495	0.260441	0.166411	0.345164	0.248185	0.158083	0.057019	0.0383865	0.0486713	0.0152045	0.104476	0.0312074	0.0744874	0.0357218	0.0418711	27.9111	17.2512	24.0428	8.22087	40.1149	18.7532	21.5803	14.3932	26.4867	0.30407	0.200856	0.181873	0.12885	0.198213	0.211864	0.258947	0.229364	0.246278	0.248193	0.16081	0.191501	0.219854	0.243208
Cre01.g032250	Cre01.g032250		0.0601788	0.0388103	-0.010224	0.249713	-0.0589401	0.026669	16.5638	15.2018	16.6671	17.2693	15.0944	15.9999	17.0154	18.0745	16.9781	1.59445	1.06223	1.80886	0.490679	0.720468	0.729942	0.517929	1.76463	0.787182	9.62615	6.98751	10.8529	2.84134	4.77307	4.56216	3.04389	9.76314	4.63646	16.3312	14.632	14.8218	17.7116	17.3229	18.5631	14.7356	13.8107	14.9261	16.9974	15.6274	15.1135	17.2176	18.2705
Cre01.g032300	GBP1	G-strand telomere DNA binding protein	-0.00340015	0.0118855	0.108908	-0.00887137	0.166267	0.343232	1324.68	890.114	1133.36	1321.56	959.909	1271.8	1335.64	884.657	1437.77	147.65	107.503	357.951	47.6764	105.248	99.9993	86.3137	162.655	100.917	11.1461	12.0775	31.5833	3.60759	10.9643	7.86284	6.46236	18.3862	7.01899	1356.65	1133	1146.88	1416.69	1424.76	1470.09	921.193	914.968	676.232	964.142	959.038	905.111	776.105	817.828
Cre01.g032350	PIG8	p53-induced protein/etoposide-induced protein 2.4	0.6106	0.38634	0.00842895	-0.198059	0.460245	0.319136	7.20207	8.14901	8.89779	10.9968	8.19676	12.2414	9.41363	7.10368	11.1007	0.45899	1.35528	1.8275	0.340556	1.2167	0.321752	0.925732	0.843375	0.783293	6.37303	16.6312	20.5388	3.09686	14.8437	2.6284	9.83395	11.8724	7.05623	7.41391	7.7752	7.3064	6.50744	7.39427	6.8152	8.28226	8.25248	9.6465	9.34466	5.91228	7.4559	10.9319	10.9789
Cre01.g032400	Cre01.g032400		0.247154	0.200847	0.116994	0.272114	0.246612	0.228691	8.84143	8.61225	10.626	10.4936	9.33975	12.6069	10.1621	10.3999	12.4512	0.491859	1.08372	2.16826	0.13645	0.20602	0.265172	0.0713725	0.678659	0.875374	5.56311	12.5835	20.4053	1.30032	2.20584	2.1034	0.70234	6.52561	7.03042	8.90918	9.7858	8.52416	8.65384	8.74382	8.43177	8.95716	8.63109	10.4086	8.65067	7.2808	7.74516	8.79011	8.64625
Cre01.g032450	Cre01.g032450		-0.319574	-0.297282	0.0427994	0.118137	-0.331969	-0.175225	8.57509	5.97025	9.00419	6.87128	6.15002	7.15339	6.97827	6.4797	7.97437	0.306985	0.630369	0.974702	0.206744	0.36363	0.430187	0.382563	0.874863	0.239715	3.57996	10.5585	10.825	3.00881	5.91267	6.01375	5.48221	13.5016	3.00606	8.08488	8.96973	8.7941	8.59364	8.59565	8.41255	5.7918	5.79525	5.3199	5.42587	6.80194	6.68673	7.69003	7.83655
Cre01.g032500	DNJ8	DnaJ-like protein	-0.137983	-0.0226373	-0.223362	-0.157373	0.233647	0.297379	20.8894	17.368	20.2941	18.984	14.8769	23.8619	20.5642	15.5732	24.9396	2.08205	1.32608	4.23314	0.301711	1.99154	1.18695	0.53982	1.04211	2.64031	9.96705	7.63515	20.8589	1.58929	13.3868	4.97425	2.62505	6.69173	10.5868	21.655	23.4217	22.8371	20.1952	18.7595	18.4678	17.5675	18.9195	16.5992	15.1467	18.1492	17.8262	17.2708	17.2139
Cre01.g032550	CGL127	Conserved in the Green Lineage	-0.377887	-0.185247	0.509992	0.218101	-1.24874	-0.848917	4.36578	3.14135	6.05925	3.35975	4.47342	2.54984	3.8397	3.65403	3.36411	0.787491	1.19797	2.25896	0.27086	0.595822	0.302397	0.659285	0.189237	0.11669	18.0378	38.1355	37.2812	8.06191	13.3191	11.8595	17.1702	5.17886	3.46868	4.35825	3.98489	2.997	4.93196	5.1228	4.79981	2.14355	2.1739	1.86539	4.45637	4.23014	3.97878	6.82865	6.67174
Cre01.g032600	HPAT1	Hydroxyproline O-arabinosyl transferase 1	-0.188816	-0.086279	-0.0307514	-0.117281	-0.0756208	0.0895518	80.8962	67.6034	89.9749	70.9723	66.1777	85.3802	76.2001	62.3252	95.7368	4.3172	4.27825	14.8092	1.73951	6.43332	2.71979	4.58721	3.00315	4.20562	5.33671	6.32846	16.4592	2.45097	9.72129	3.1855	6.01995	4.81851	4.39289	79.5212	84.6407	74.3774	77.8889	84.7302	84.219	67.706	68.7309	62.5049	63.2196	74.0719	69.3871	74.8355	73.8874
Cre01.g032650	TAL1	Transaldolase	-0.588437	0.104291	0.223198	0.271496	-1.60504	-1.28409	1143.48	1162.96	916.765	760.489	1357.55	301.364	1229.21	1403.76	376.45	124.32	124.533	313.526	64.5759	103.644	23.5394	59.6059	156.734	55.2052	10.872	10.7082	34.1992	8.49137	7.63462	7.81095	4.84914	11.1653	14.6647	1296.89	1169.27	1254.47	1101.32	1083.62	955.337	1078.94	1039.13	1322.62	1313.78	1140.33	1082.97	1191.93	1231.68
Cre01.g032700	GLK1	Glucokinase	0.537873	0.326796	0.419912	0.465885	0.771776	0.719583	28.4058	31.9331	30.6194	41.2404	42.7215	52.2787	35.6273	44.1048	50.4212	6.04996	3.11548	13.63	1.45372	6.80815	3.43699	1.97357	2.7234	2.89617	21.2983	9.75628	44.5142	3.52499	15.9361	6.57437	5.5395	6.17484	5.74396	23.3579	33.325	38.3419	26.0813	23.8884	25.4403	28.1975	31.3021	33.3332	36.9581	32.4607	29.3468	18.0617	17.5303
Cre01.g032750	Cre01.g032750		-0.00659039	0.0458804	-0.159954	-0.30531	0.454006	0.328111	35.9283	32.1834	37.6979	35.7645	28.8058	51.64	37.0892	26.045	47.3247	5.27337	4.80813	9.9391	2.11696	2.62647	6.04675	5.69706	6.15169	3.24626	14.6775	14.9398	26.3652	5.91917	9.11785	11.7094	15.3604	23.6195	6.85955	41.0613	39.3903	41.4722	31.5526	29.7884	32.3049	34.8729	36.0905	32.2753	23.1591	35.4628	31.2395	30.4222	31.1032
Cre01.g032800	MRS6	Mg2+ transporter protein	0.401892	0.0905083	0.0576264	-0.421207	0.450749	0.483663	10.1189	10.6263	9.35543	13.3695	11.0593	12.7865	10.774	7.93568	13.0816	1.17065	0.580143	0.619469	0.260574	1.7749	0.278718	0.708911	0.618755	0.362495	11.569	5.45953	6.62149	1.94902	16.049	2.17978	6.57981	7.79712	2.77103	11.6125	10.8594	10.9717	8.76518	9.1782	9.32632	11.5359	10.9603	10.5415	9.84443	10.273	10.6024	9.41689	8.76388
Cre01.g032850	PTK23	Protein tyrosine kinase, serine/threonine protein kinase	-1.52394	-1.34972	-0.454027	-0.616463	-2.31113	-2.36012	3.34236	1.61926	4.69028	1.16225	1.18207	0.945105	1.31143	1.05619	0.913548	1.04924	0.258652	0.687502	0.069404	0.298244	0.0781368	0.242898	0.49386	0.0594169	31.3922	15.9734	14.658	5.9715	25.2307	8.26753	18.5216	46.7584	6.50397	2.5034	2.74779	2.00043	4.04214	4.41541	4.34497	1.30984	1.73528	2.04382	1.6254	1.4088	1.59244	5.78441	4.40747
Cre01.g032900	Cre01.g032900		0.0110255	0.0993674	-0.341259	0.045611	-0.092333	-0.195112	7.50696	8.61022	7.70373	7.56455	6.79649	7.22613	8.04223	8.88678	6.72925	0.842716	1.48903	2.51169	0.672656	0.874059	0.362749	0.699552	0.749438	0.468023	11.2258	17.2938	32.6035	8.89222	12.8604	5.01995	8.69849	8.43318	6.95505	8.98825	7.92561	6.77006	7.04152	7.45679	6.85951	8.36104	9.11354	9.935	10.4141	6.77754	7.06009	10.0286	10.2326
Cre01.g032950	Cre01.g032950		-0.025354	0.0394206	0.161686	0.0770014	-0.000362971	0.249971	24.0521	21.0491	24.3811	23.6331	23.5454	24.375	24.7184	22.2031	28.9936	5.50528	3.2809	5.01911	1.13957	3.62496	1.80736	2.1171	2.52843	3.30373	22.889	15.5869	20.5861	4.82191	15.3956	7.4148	8.56488	11.3877	11.3947	20.3202	17.6942	23.0068	27.9118	32.9212	22.4584	20.2557	22.401	23.6024	24.5279	15.4059	20.1018	30.7775	28.8776
Cre01.g033000	FAP334	Flagellar Associated Protein 334	-0.15778	0.00951764	-0.0382146	-0.210244	-0.261328	-0.392616	6.43935	5.69369	6.6757	5.77226	5.54485	5.56967	6.48197	4.92157	5.08519	0.343557	1.01631	2.14606	0.0951295	0.586096	0.181114	0.376502	0.351989	0.130926	5.33527	17.8497	32.1473	1.64805	10.5701	3.25179	5.80844	7.15196	2.57466	6.68027	5.93854	6.24584	6.26524	6.66186	6.84436	5.19624	5.5844	5.23285	7.7357	5.3615	5.05145	8.69774	8.82394
Cre01.g033091	Cre01.g033091		-0.311686	-0.119596	-0.320394	0.379275	-0.367973	-0.586138	9.52047	10.3351	9.19664	7.67064	8.27685	7.1262	8.76307	13.4427	6.1261	0.371931	1.50233	2.5894	0.243179	0.548331	0.188243	0.212919	2.24734	0.187453	3.90665	14.5363	28.156	3.17025	6.62487	2.64157	2.42974	16.7179	3.0599	9.54507	9.16884	9.32704	10.109	9.78753	9.18534	10.5501	10.4848	11.9002	11.9139	8.33734	8.82407	11.5201	11.3002
Cre01.g033150	Cre01.g033150		0.157921	-0.182684	-0.666089	-0.552647	0.112586	0.206706	12.7107	20.7645	13.4695	14.1811	13.0861	14.5628	11.1989	14.1566	15.5445	2.9466	4.68349	1.56737	0.53665	4.97344	1.20286	1.29845	1.13067	1.2798	23.182	22.5553	11.6364	3.78427	38.0056	8.25982	11.5944	7.98687	8.23316	14.4821	16.2293	15.1087	8.90888	10.5042	11.0311	24.0118	26.1313	21.3964	12.5005	19.5143	21.0329	12.7072	11.319
Cre01.g033200	Cre01.g033200		0.100366	-0.139217	-0.103345	-0.899366	0.440466	0.569291	3.07055	4.42912	2.39928	3.29177	4.12295	3.25593	2.7881	2.37455	3.56004	0.316833	0.526171	0.318225	0.632955	0.788604	0.528609	0.421625	0.0912676	0.648991	10.3184	11.8798	13.2634	19.2284	19.1272	16.2353	15.1223	3.84357	18.2299	3.20714	2.9283	3.64554	2.75402	2.95572	2.93259	4.053	4.22095	4.40994	3.81733	4.82893	5.24458	2.86947	2.61304
Cre01.g033250	Cre01.g033250		0.191288	0.12731	-0.0832799	-0.391346	0.128778	0.161474	9.9168	12.8569	10.5151	11.3228	12.1357	11.4969	10.8317	9.80229	11.7604	1.81862	2.5891	1.12739	0.694701	1.11983	0.460926	0.814067	0.932556	0.385754	18.3388	20.1379	10.7216	6.1354	9.22754	4.00913	7.51562	9.51365	3.2801	11.7359	11.3693	11.5069	7.9543	7.9497	8.98471	12.2881	12.4668	10.9538	9.6703	15.1831	16.579	11.9883	11.8948
Cre01.g033300	Cre01.g033300		0.709245	1.64704	1.55867	2.36511	0.601549	0.72875	4.15316	17.5502	7.371	6.79021	51.6997	11.1843	13.0073	90.4168	12.2152	2.12024	9.5969	3.37437	0.247933	16.5232	1.57523	1.59238	77.2142	0.871614	51.0511	54.6827	45.7791	3.65134	31.9599	14.0842	12.2422	85.398	7.13547	1.52019	2.49515	2.84078	6.51696	6.11804	5.42785	9.10387	10.5375	10.4573	33.3583	23.841	18.003	11.9158	9.80655
Cre01.g033350	ALD2	Aldehyde dehydrogenase	0.199426	0.0783137	-0.0448322	-0.217447	0.645043	0.574113	16.8778	14.3552	17.7247	19.3798	13.916	27.7176	17.8193	12.3467	26.3878	0.985822	2.15546	7.49788	0.617865	0.707548	0.738257	0.517801	0.931862	1.41944	5.84092	15.0151	42.302	3.18818	5.08442	2.6635	2.90584	7.54744	5.37916	18.4895	16.4999	15.9748	17.6298	16.6121	16.0609	16.306	16.293	13.2042	10.7113	15.381	14.2359	11.2153	11.5981
Cre01.g033400	TIM9	Mitochondrial inner membrane translocase subunit	0.47359	0.386576	0.0516457	-0.0289977	0.899884	0.773973	23.7458	29.8172	28.7088	32.9725	30.9039	53.5681	31.0426	29.2238	49.0912	6.1406	10.3215	15.9765	7.32569	2.7049	5.94103	4.16885	9.45566	4.9831	25.8597	34.6159	55.6504	22.2176	8.7526	11.0906	13.4294	32.356	10.1507	33.1273	23.8632	17.4239	16.9831	27.5855	23.4919	47.2662	29.169	28.2198	17.0189	34.0246	23.2045	11.2832	14.9442
Cre01.g033450	Cre01.g033450		N/A	N/A	N/A	N/A	N/A	N/A	0.0834427	0.233999	0.227253	0.658181	0.654292	0.594083	0.330711	0.651661	0.708894	0.0696567	0.245331	0.0634986	0.0199715	0.526109	0.23291	0.0483449	0.366408	0.0817497	83.4784	104.843	27.9418	3.03435	80.4088	39.205	14.6185	56.2268	11.532	0	0.0985295	0.191271	0.0430784	0.0402232	0.127554	0.17739	0.247917	0.0823422	0.708959	0.162899	0.0244853	0.177331	0.163016
Cre01.g033500	Cre01.g033500		N/A	N/A	N/A	N/A	N/A	N/A	0.154522	0.321638	0.432002	0.583872	0.516484	0.495659	0.340616	0.601055	0.557951	0.0391761	0.154767	0.20058	0.0669978	0.304547	0.0179536	0.00833929	0.338203	0.225056	25.353	48.1185	46.4304	11.4747	58.9654	3.62217	2.4483	56.2682	40.3361	0.113368	0.208912	0.173942	0.136986	0.113624	0.180302	0.109735	0.28676	0.305475	0.558042	0.427495	0.242319	0.232771	0.295917
Cre01.g033516	Cre01.g033516		-0.0141523	0.0523237	-0.0227599	0.382887	0.0860454	0.354297	2.95697	3.09254	2.84054	2.9281	3.04413	3.01511	3.06618	4.03251	3.63124	0.211734	0.47039	0.517139	0.172457	0.361265	0.441548	0.0642596	0.234614	0.548994	7.16051	15.2105	18.2057	5.88973	11.8676	14.6445	2.09576	5.81807	15.1186	2.80637	2.74783	3.2792	3.10936	2.78979	3.00924	3.07657	3.78195	3.33832	2.65809	2.48674	3.21356	2.70727	1.94245
Cre01.g033550	PDI2	Protein disulfide isomerase	-0.101873	-0.136154	0.0502167	-0.0244502	0.383264	0.565847	85.6937	72.9207	97.8198	79.8513	75.5036	127.585	77.9763	71.6953	144.798	6.29418	4.60807	38.5652	2.00549	1.20601	4.70264	1.49203	10.5448	10.8872	7.34497	6.31929	39.4247	2.51153	1.59728	3.68588	1.91344	14.7078	7.51888	75.3348	92.8878	90.4652	82.3316	85.2658	87.8772	71.5785	74.4411	78.6443	76.3657	70.8697	65.6252	59.2001	57.1112
Cre01.g033700	Cre01.g033700		0.364994	-0.334849	-0.127374	-0.653765	1.15529	1.02802	5.54338	5.12538	3.73105	7.13919	4.69227	8.31016	4.39517	3.25779	7.60842	1.71565	1.03225	0.74108	0.488155	1.5362	0.425771	0.625413	0.222258	0.234186	30.9495	20.1399	19.8625	6.83768	32.739	5.1235	14.2296	6.82234	3.07798	5.60336	7.11108	8.01901	4.23307	3.6419	4.65189	5.55141	6.50711	5.81551	3.63773	4.48359	4.75696	3.15109	3.32263
Cre01.g033750	Cre01.g033750		N/A	N/A	N/A	N/A	N/A	N/A	0.00734597	0.016299	0.0347798	0	0	0	0.056914	0	0	0.0179939	0.0254141	0.0621602	0	0	0	0.0521318	0	0	244.949	155.924	178.725	N/A	N/A	N/A	91.5974	N/A	N/A	0	0	0	0	0.0440758	0	0	0	0	0.0443436	0	0.0534507	0.0553295	0.153349
Cre01.g033832	RH39	Possible DEAD-box helicase involved in creation of hidden rRNA breaks in chloroplast ribosomes	0.369882	0.138188	0.0594694	0.307744	0.562426	0.516437	12.4969	12.7551	12.3563	16.1491	13.2919	18.2472	13.7531	15.7879	17.6747	1.03055	1.19109	1.26625	0.305056	0.873709	0.723072	0.339985	1.14985	0.206758	8.24647	9.33809	10.2478	1.889	6.57324	3.96264	2.47206	7.28311	1.16979	13.3583	10.9244	11.5971	13.3323	12.5058	13.2636	11.8866	12.9871	11.5042	12.1865	13.1523	14.8141	11.3616	13.4636
Cre01.g033900	Cre01.g033900		0.402255	0.686615	0.268224	0.839516	-0.344882	-0.258584	2.25317	2.78091	1.7914	2.97773	3.34911	1.4105	3.62649	4.97629	1.49745	1.68897	0.967568	1.03914	0.709135	0.0786531	0.0769509	0.632064	0.66943	0.197023	74.9594	34.7932	58.0068	23.8146	2.34848	5.45558	17.4291	13.4524	13.1573	3.52651	4.31115	3.45641	0.910926	0.83244	0.4816	3.52267	3.15959	4.1605	1.92712	1.95472	1.96084	2.51519	2.88133
Cre01.g033950	EXN2	3'-5' exonuclease with GRF zinc finger domain	-0.0563759	-0.144958	-0.0939953	0.0491239	-0.311686	-0.145789	5.12236	5.16696	6.76982	4.92605	4.84105	5.45444	4.63269	5.34592	6.11913	0.292964	0.149973	0.505263	0.48696	0.655094	0.460728	0.372715	0.0802968	0.113638	5.71931	2.90254	7.46346	9.88541	13.5321	8.44685	8.04534	1.50202	1.85709	5.10789	5.35311	5.48373	5.08854	4.63127	5.06961	5.15983	5.42455	4.98321	5.06433	5.20852	5.16131	5.91209	6.6162
Cre01.g034000	IPB1	Importin beta	0.152725	-0.0417171	0.0463083	0.1585	0.397315	0.271562	67.0999	59.1032	68.4145	74.5928	61.0311	90.1056	65.1874	65.9666	82.5841	1.26083	3.18411	16.1004	3.17871	1.20845	4.88352	2.37971	3.98465	4.38712	1.87903	5.38738	23.5337	4.26142	1.98005	5.41977	3.65056	6.0404	5.31231	67.3689	69.088	65.1386	67.0584	67.1191	66.8265	58.6185	58.2327	55.1747	57.6928	64.672	60.2285	53.3234	51.1931
Cre01.g034050	Cre01.g034050		0.583109	-0.245085	-0.325914	-0.49854	1.4465	1.33621	24.62	24.2118	15.6844	36.8826	19.316	42.7473	20.7735	17.1377	39.6011	7.76053	4.62479	8.98516	0.38625	3.63059	0.745263	2.48304	0.95064	1.24349	31.5212	19.1014	57.2873	1.04724	18.7957	1.74342	11.9529	5.54708	3.14003	35.367	29.4262	29.2963	17.0238	17.0459	19.5609	28.2673	28.2384	23.1216	15.7525	25.424	24.467	6.94146	7.90712
Cre01.g034100	Cre01.g034100		-0.0960064	-0.25065	-0.0914876	0.00623639	-0.213616	-0.117063	8.82607	9.68085	9.38843	8.25784	9.08601	8.09633	7.41847	9.72279	8.65673	0.544479	0.667423	1.01138	0.543395	0.298431	0.152041	0.052325	0.35426	0.350165	6.16898	6.89425	10.7726	6.58035	3.28451	1.8779	0.705334	3.6436	4.04501	9.06978	9.11747	9.30857	8.35961	7.94399	9.15701	9.5484	9.92841	8.67499	9.22093	10.2757	10.4367	9.00124	9.03235
Cre01.g034150	Cre01.g034150		-0.29781	-0.164887	-0.30773	-0.207329	-0.616635	-0.595228	10.7016	10.8435	12.4676	8.70563	8.76059	8.13123	9.54584	9.39198	8.25278	0.396056	0.946334	3.69441	0.237461	0.529818	0.453744	0.720757	1.11196	0.285207	3.7009	8.7272	29.6322	2.72767	6.04774	5.58026	7.55049	11.8394	3.4559	11.0172	10.3504	10.3299	11.2644	10.8412	10.4067	10.2763	10.5305	12.4428	9.82178	10.5417	11.4479	15.903	16.7562
Cre01.g034200	Cre01.g034200		-0.275194	-0.0125989	0.0147917	0.290323	-0.384151	-0.438766	16.111	17.2383	13.4864	13.3131	17.4159	10.3337	15.9709	21.0809	9.94982	0.762768	2.46883	2.41757	0.273202	1.50683	1.09067	0.161086	3.19677	0.440118	4.73446	14.3218	17.926	2.05213	8.65203	10.5545	1.00862	15.1643	4.42338	17.2524	16.4039	16.3673	15.0241	16.0226	15.5956	17.5847	16.672	18.559	21.1814	14.818	14.6144	15.5314	16.0765
Cre01.g034250	Cre01.g034250		0.44232	0.14411	-0.13491	-0.0948077	0.789163	0.778393	7.09016	8.4303	8.58961	9.63402	7.6777	14.8435	7.83497	7.89411	14.7331	3.12746	2.55715	4.88422	2.92639	2.15489	3.50687	0.584362	5.12286	1.12776	44.1098	30.3329	56.862	30.3756	28.0669	23.6257	7.45838	64.8947	7.65462	7.25313	4.76675	2.88905	10.1825	6.38763	11.0619	8.35791	6.80423	4.53482	8.58283	11.0037	11.2983	2.79008	4.11674
Cre01.g034300	Cre01.g034300		0.0934225	-0.165636	-0.232367	0.0212288	0.20663	0.309863	1.82967	1.95984	1.56097	1.95207	1.66829	1.80134	1.63122	1.98889	1.93496	0.175802	0.632494	0.228061	0.14134	0.184564	0.0300165	0.144313	0.502481	0.137538	9.6084	32.2727	14.6102	7.24049	11.0631	1.66634	8.84696	25.2644	7.10803	1.91054	1.59306	1.64975	1.91015	1.85578	2.05875	1.78064	1.74812	1.74186	1.08241	2.6772	2.7288	1.42409	1.40776
Cre01.g034350	Cre01.g034350		0.732348	0.0768385	-0.827042	-0.587653	0.66067	0.180899	2.76191	8.82767	3.48116	4.58848	4.97601	5.50307	2.913	5.87415	3.9462	1.85584	2.72188	1.34668	0.264079	1.76465	0.544946	0.397824	1.26965	0.0377896	67.1942	30.8335	38.685	5.75527	35.463	9.90259	13.6569	21.6142	0.95762	2.62136	5.36192	4.72364	1.40889	1.39386	1.0618	9.82673	10.857	12.563	5.66787	6.1609	7.89052	5.08206	4.9552
Cre01.g034380	Cre01.g034380		-0.0302274	-0.447837	-0.0545795	0.340532	0.142387	-0.0586948	6.89871	5.75817	5.03252	6.75567	5.5444	5.55455	5.05773	7.29113	4.83189	0.869384	0.542357	1.003	0.410615	0.822147	0.328389	0.398149	1.05547	0.137683	12.6021	9.41891	19.9304	6.07808	14.8284	5.91207	7.87209	14.476	2.84946	8.09554	5.6437	7.15029	6.29596	6.74193	7.46485	5.08104	5.1839	5.72803	6.29331	6.37285	5.88988	5.82659	5.8439
Cre01.g034400	PGL1	6-phosphogluconolactonase	-0.769244	-1.13847	-1.31834	-1.36137	0.887999	0.658484	558.808	556.564	227.776	327.867	223.18	421.523	253.833	216.622	359.526	261.681	94.614	109.53	12.3675	5.39371	20.1655	21.3579	13.3317	20.8091	46.8285	16.9997	48.0869	3.77213	2.41675	4.78395	8.41414	6.15438	5.78793	952.822	694.085	683.712	338.52	269.145	414.565	686.751	646.319	561.315	449.109	472.324	523.565	141.279	132.205
Cre01.g034451	Cre01.g034451		0.0042017	-0.0424519	0.0988859	0.217743	0.266694	0.40894	38.3946	30.6549	37.7755	38.5066	32.8298	45.4457	37.2813	35.649	50.1549	5.01194	2.79588	9.21758	1.212	1.21108	3.24093	0.713408	7.20186	1.81814	13.0538	9.12047	24.401	3.14752	3.68895	7.13144	1.91358	20.2021	3.62505	48.2501	34.9708	37.1023	37.1032	34.7381	38.203	28.5367	28.3516	33.1341	35.0914	28.9873	29.8286	28.822	27.7463
Cre01.g034500	Cre01.g034500		-0.491669	-0.173321	-0.0246668	-0.199772	-0.799546	-0.990659	2.6758	2.46593	2.5856	1.90303	2.42413	1.4855	2.3729	2.14706	1.3012	0.133071	0.704215	0.850027	0.0434113	0.520107	0.0847723	0.0347217	0.334244	0.140022	4.97313	28.5578	32.8754	2.28116	21.4554	5.70664	1.46326	15.5676	10.761	2.89396	2.56431	2.76577	2.62189	2.66497	2.5439	2.17856	2.12075	2.20005	3.90204	2.18688	2.2073	3.25406	3.38442
Cre01.g034550	FAP109	EF-Hand Containing Flagellar Associated Protein 109	-0.335005	0.273761	0.0877795	-0.2934	-0.451954	-0.593662	39.7266	36.8808	41.2612	31.4945	39.1944	30.1641	48.0277	30.0939	27.3421	4.4164	10.825	11.4799	1.12825	8.77975	0.998024	4.609	0.534448	1.05106	11.117	29.3512	27.8224	3.58237	22.4005	3.30865	9.59654	1.77594	3.8441	37.8395	35.9354	34.2328	41.2373	45.0337	44.0808	38.3866	33.7753	35.8591	57.0432	30.6179	25.6026	53.0801	52.9559
Cre01.g034600	Cre01.g034600		-0.0299882	-0.101077	0.148403	0.42665	-0.590599	-0.58009	6.63646	4.98681	11.1112	6.49994	5.52709	7.37861	6.18742	6.70282	7.43255	0.495376	1.23302	2.9743	0.552768	0.58562	0.200535	0.297693	0.991087	0.974776	7.46446	24.7256	26.7684	8.5042	10.5954	2.71779	4.81126	14.7861	13.115	6.64682	6.31445	6.45149	6.51334	7.61033	6.28235	4.6369	3.26533	4.65033	7.03403	4.89658	5.4377	13.0264	13.0547
Cre01.g034650	Cre01.g034650		-0.0731515	-0.221539	0.180228	-0.180194	-0.184104	-0.0948471	2.2916	1.91538	1.98745	2.1783	2.17024	1.74934	1.96539	1.69048	1.86099	0.37034	0.225013	0.376924	0.0866484	0.258091	0.233878	0.171154	0.0386876	0.294869	16.1608	11.7477	18.9652	3.9778	11.8923	13.3695	8.70842	2.28856	15.8448	1.91803	1.95482	1.9969	2.59769	2.70424	2.57791	1.77445	1.51699	2.02528	2.05628	2.08237	2.03688	1.62453	1.52063
Cre01.g034700	Cre01.g034700		0.236483	0.0714066	-0.0235401	-0.149781	0.38794	-0.100052	5.61798	6.96062	4.07881	6.61864	6.84797	5.33722	5.90304	6.27421	3.80553	0.326551	0.936803	0.60541	0.266878	0.2371	0.208653	0.507689	1.62342	0.323557	5.81261	13.4586	14.8428	4.03221	3.46234	3.90941	8.60046	25.8744	8.5023	5.71267	5.26709	6.1779	5.54842	5.66722	5.33458	7.42247	7.22054	7.51079	8.00906	5.8815	5.71936	4.55291	4.97704
Cre01.g034750	Cre01.g034750		-0.117437	-0.0317966	0.440992	0.413382	-0.498561	-0.211423	3.20357	2.1849	3.96714	2.95313	2.96608	2.80799	3.13374	2.90986	3.42636	0.513964	0.430476	0.690681	0.475034	0.482036	0.145697	0.36878	0.246387	0.504786	16.0435	19.7023	17.4101	16.0858	16.2516	5.18866	11.7681	8.46733	14.7324	2.65225	2.84272	2.78672	3.3991	3.89727	3.64336	1.87496	1.7738	1.78837	2.33406	2.58821	2.75	3.62082	3.24183
Cre01.g034800	Cre01.g034800		-0.1955	0.1887	0.114666	0.0880839	-0.865073	-0.89201	19.9206	17.6492	22.8871	17.3961	19.1092	12.5654	22.7043	18.7604	12.333	1.30407	0.964206	6.02746	1.06989	1.41262	0.342171	1.72692	0.200723	0.720123	6.54634	5.46317	26.3356	6.15016	7.39236	2.72312	7.60615	1.06993	5.83899	21.6087	20.0144	20.964	19.0027	19.9403	17.9937	16.9391	16.1394	17.8358	18.8265	18.274	17.8805	28.2123	29.7488
Cre01.g034850	Cre01.g034850		0.294385	0.520968	1.605	2.6575	-0.0686106	-0.301028	3.16639	1.34368	8.50176	3.88315	4.08744	8.1069	4.54352	8.47782	6.90065	0.762516	0.830163	1.93695	0.319178	1.74905	0.293556	0.714792	1.70505	0.286272	24.0815	61.7826	22.7829	8.21957	42.7909	3.62106	15.7321	20.1119	4.14848	2.57425	3.399	2.3859	3.70714	4.30903	2.62305	0.85888	1.05449	1.43872	2.97499	0.909447	0.825578	6.38216	5.89432
Cre01.g034900	CDPK5	Calcium/calmodulin-dependent protein kinase	-0.180472	-0.0306453	-0.160256	-0.418348	0.328798	0.101249	2.35889	3.82751	2.68184	2.08152	3.42511	3.3683	2.30931	2.86405	2.87682	0.335366	0.416487	0.26522	0.255578	0.229025	0.641822	0.104874	0.104446	0.180544	14.2171	10.8814	9.88946	12.2784	6.68666	19.0548	4.54135	3.64677	6.27583	2.69088	2.63955	2.63967	2.15459	1.92677	2.10187	3.78234	3.40313	3.41156	4.52976	3.95235	3.88593	2.68483	2.8493
Cre01.g034950	Cre01.g034950	Soluble ABC-F domain containing protein	0.818689	0.270413	0.033553	0.104381	1.0405	0.95017	52.5049	45.5424	51.2634	92.6083	46.614	105.446	63.329	48.9596	99.046	2.98154	11.9745	14.4441	3.36274	6.96184	1.97225	4.24611	9.7193	2.36215	5.67859	26.293	28.1763	3.63115	14.9351	1.87039	6.70485	19.8517	2.3849	58.1072	51.1276	50.971	50.0914	51.1519	53.5804	46.0989	47.846	40.3028	25.1342	58.9029	54.9696	39.7817	42.2494
Cre01.g035000	Cre01.g035000		0.732421	0.266236	0.168177	0.608378	0.895344	0.959011	22.1548	18.3843	21.0107	36.8086	20.6572	39.081	26.6449	28.0276	40.8443	3.67268	3.3391	5.71952	2.19194	1.28638	1.52828	0.556858	4.68518	1.31688	16.5773	18.1628	27.2219	5.95498	6.22724	3.91055	2.08992	16.7163	3.22415	21.3073	18.3127	17.4322	25.0188	25.5205	25.3375	18.4999	19.42	18.0389	12.1695	21.8925	20.2847	16.7548	17.0841
Cre01.g035050	Cre01.g035050		N/A	N/A	N/A	N/A	N/A	N/A	0.264459	0.315159	0.319259	0.661523	0.852362	0.23318	0.411992	0.282856	0.130986	0.137791	0.112216	0.274803	0.0828208	0.166129	0.0636112	0.0454791	0.0422138	0.0203469	52.1028	35.6062	86.0752	12.5197	19.4904	27.2799	11.0388	14.9241	15.5336	0.408344	0.430118	0.268317	0.164553	0.241372	0.0740483	0.290355	0.172169	0.314537	0.494915	0.378495	0.240481	0.642548	0.58476
Cre01.g035100	Cre01.g035100		-0.53794	-0.232579	-0.350555	-0.770989	-0.236896	-0.470186	84.7646	87.0261	55.7411	58.3819	68.2531	47.3001	72.1441	50.9987	40.2379	4.76809	13.8465	24.7018	2.66828	10.5232	1.63304	3.09077	10.0869	0.886538	5.6251	15.9108	44.3153	4.57039	15.418	3.45251	4.28416	19.7787	2.20324	88.8219	85.2328	87.943	85.4006	85.6792	75.5099	70.1673	69.921	93.3986	102.542	89.3516	96.7763	79.3289	80.3845
Cre01.g035150	Cre01.g035150		0.173036	-0.0221251	-0.0997297	0.0150093	0.420595	0.532728	5.58899	6.04707	4.40609	6.30118	5.64317	5.89746	5.50393	6.11031	6.37413	0.434264	0.960569	0.499309	0.340348	0.704619	0.429022	0.150046	0.496975	0.388231	7.77	15.8849	11.3322	5.40134	12.4862	7.27468	2.72616	8.13339	6.09074	5.65509	6.35251	5.58556	5.55602	5.05117	5.33356	6.7102	7.26416	6.40575	4.85826	6.06934	4.97469	4.93504	3.95583
Cre01.g035200	Cre01.g035200		0.684442	0.096572	0.178932	0.546164	0.694773	0.949143	1.6264	1.99785	1.54905	2.61375	2.26166	2.50733	1.73899	2.91726	2.99078	0.194812	0.267732	0.229726	0.469147	0.274408	0.350288	0.135206	0.585287	0.131871	11.9782	13.401	14.8301	17.9492	12.133	13.9705	7.775	20.0629	4.40923	1.7671	1.69408	1.66098	1.39613	1.38437	1.85571	1.81766	2.1757	2.3964	2.09084	1.69339	1.81314	1.20611	1.48033
Cre01.g035250	Cre01.g035250		-0.274378	0.011483	0.602706	0.0722375	-1.3225	-0.930058	2.61601	1.95864	3.95892	2.16293	2.97432	1.58294	2.63691	2.05921	2.07779	0.683143	0.75458	1.38989	0.184342	0.243979	0.111094	0.342309	0.307916	0.0882602	26.1139	38.5257	35.1079	8.5228	8.20286	7.01822	12.9814	14.9531	4.2478	2.36006	1.84134	1.94679	3.03575	3.59105	2.92106	1.37381	1.25171	1.24549	2.92594	2.58374	2.37116	4.31068	4.00761
Cre01.g035300	CPA2	N-carbamoylputrescine amidase	N/A	N/A	N/A	N/A	N/A	N/A	0.0192831	0.00940278	0.0105731	0.0367103	0	0.0238579	0	0	0.0191159	0.0299724	0.023032	0.0258987	0.0318399	0	0.041323	0	0	0.0331097	155.434	244.949	244.949	86.7328	N/A	173.205	N/A	N/A	173.205	0	0.0617011	0	0.0539973	0	0	0	0.0564167	0	0	0	0	0.0634387	0
Cre01.g035350	Cre01.g035350		0.118545	-0.171574	-0.465231	-0.204735	0.71772	0.606871	24.6953	31.973	22.5986	26.8102	23.1598	37.1652	21.9263	27.7429	34.4165	4.95146	0.947297	2.63749	2.15534	2.00535	1.51768	0.770023	2.05513	1.84023	20.0502	2.9628	11.671	8.03926	8.65872	4.08362	3.51187	7.40775	5.34694	33.9755	25.3403	24.7075	22.4265	19.9963	21.7257	32.5704	32.7565	33.0336	31.49	30.6471	31.3406	20.1053	20.2848
Cre01.g035400	Cre01.g035400		0.569542	0.677968	0.440676	0.592789	0.461615	0.368331	29.5754	27.4899	31.3651	43.8915	37.3104	43.1924	47.3173	41.4592	40.488	1.13058	5.9608	3.24127	1.5566	8.98606	2.46161	3.60898	2.59382	0.757972	3.82271	21.6836	10.334	3.54646	24.0846	5.69918	7.6272	6.25632	1.87209	30.6092	30.708	28.7226	28.8692	28.1252	30.4183	24.1495	23.532	24.2239	23.3243	32.1786	37.5313	28.0338	28.3533
Cre01.g035450	Cre01.g035450		0.835124	0.670022	0.201593	0.381773	0.450838	0.216467	19.2249	30.0531	39.4913	34.2974	34.5601	53.9781	30.5886	39.1574	45.8844	2.56881	3.15005	11.1369	1.60793	4.43553	2.24336	2.07948	3.27843	3.36483	13.3619	10.4816	28.2009	4.68821	12.8343	4.15606	6.79821	8.37244	7.33328	18.2344	22.5362	17.9198	19.168	21.818	15.6728	30.5187	28.6836	36.0084	28.5118	26.9714	29.6246	50.1483	52.1213
Cre01.g035500	VPS34	Phosphatidylinositol-3-kinase, probably vacuolar	0.150407	0.0478162	-0.14366	-0.199035	0.0678923	-0.0653685	6.97691	7.82109	7.34372	7.74355	7.07981	7.69758	7.21202	6.81321	7.01841	0.37559	0.612935	1.80383	0.136707	1.17552	0.265806	0.158672	0.44257	0.350461	5.38333	7.83695	24.5628	1.76544	16.6038	3.45312	2.2001	6.49577	4.99345	6.75697	7.24922	7.60803	6.73268	6.63817	6.87638	7.07982	7.52283	8.60132	7.61763	7.56117	8.54379	8.75571	8.96229
Cre01.g035550	Cre01.g035550		0.126901	0.252358	N/A	N/A	-0.816967	-0.433503	1.28937	0.944095	2.65312	1.40792	1.46527	1.506	1.53583	0.899099	1.96454	0.254125	0.437711	0.647204	0.248297	0.532469	0.110422	0.192976	0.215849	0.12086	19.7093	46.363	24.394	17.6358	36.3394	7.33215	12.5649	24.0073	6.15207	1.0168	1.30742	1.06388	1.58139	1.60071	1.16599	0.568916	0.737728	0.473437	1.63028	1.21444	1.03977	2.66686	2.24448
Cre01.g035600	MSC2	Mechanosensitive ion channel	N/A	N/A	N/A	N/A	N/A	N/A	0	0.034625	0.00468823	0	0.00890417	0	0	0.0187362	0	0	0.0122086	0.0114838	0	0.0154225	0	0	0.0162497	0	N/A	35.2595	244.949	N/A	173.205	N/A	N/A	86.7287	N/A	0	0	0	0	0	0	0.0524134	0.0266399	0.024337	0.0479045	0.0275143	0.0289408	0	0
Cre01.g035650	Cre01.g035650		1.223	0.883358	-0.137885	0.381874	0.281754	0.210586	1.30917	6.38528	3.7176	3.05601	5.80327	4.51938	2.41497	8.32024	4.30185	0.275512	1.25415	1.85358	0.290449	1.72607	0.367995	0.2852	1.44601	0.10479	21.0449	19.6412	49.8595	9.5042	29.7431	8.14259	11.8097	17.3795	2.43592	1.71002	1.47605	1.45463	1.05847	1.08232	1.07351	6.7653	6.89026	7.98173	4.26626	5.77956	6.6286	5.21958	6.02874
Cre01.g035700	Cre01.g035700		-0.22744	-0.396758	-0.385096	-0.158108	-0.0391333	-0.0973872	2.58244	2.89473	3.5277	2.20579	2.21657	3.4333	1.96153	2.59425	3.29743	0.168042	0.364758	0.799186	0.231379	0.278973	0.205601	0.245262	0.22667	0.0913749	6.50708	12.6008	22.6546	10.4896	12.5858	5.98844	12.5036	8.73739	2.77109	2.53636	2.87232	2.39707	2.45001	2.60538	2.63353	2.66781	3.02472	3.38374	3.12428	2.34747	2.82034	4.42192	4.54897
Cre01.g035750	MSC3	Mechanosensitive ion channel	-0.316755	-0.102936	-0.0150596	0.346195	-0.224862	-0.341742	5.79333	6.3168	6.1316	4.65131	6.25121	5.24667	5.39438	8.02994	4.83837	0.509829	1.40591	1.40732	0.0945086	0.837323	0.385907	0.00542288	0.852437	0.197057	8.80028	22.2567	22.9519	2.03187	13.3946	7.35528	0.100528	10.6157	4.07279	5.7638	5.33552	5.04054	6.14659	6.18984	6.2837	6.78692	6.66156	6.87396	8.25216	4.56923	4.75698	7.56134	7.53274
Cre01.g035800	IRK2	Inwardly-rectifying potassium channel	-0.156743	-0.330389	-0.400375	-0.591577	-0.456894	-0.437198	5.25525	6.82754	7.20532	4.71421	5.17297	5.24946	4.17961	4.53087	5.32162	0.817838	0.858808	2.12552	0.601942	0.524688	0.440907	0.128229	0.269445	0.368165	15.5623	12.5786	29.4993	12.7687	10.1429	8.39911	3.06797	5.94688	6.91829	5.87199	6.05921	5.98998	4.5946	4.17313	4.84257	5.70709	6.12489	6.47026	7.17695	7.66355	7.82252	9.33207	9.3825
Cre01.g035850	SEC24B	COP-II coat subunit	-0.226504	-0.225079	-0.281233	-0.10763	0.289685	0.250076	12.308	10.5035	11.1517	10.5197	8.64322	13.6315	10.5301	9.74844	13.2624	1.36647	1.17128	4.95274	0.370989	0.605097	0.554498	0.578729	0.453409	0.267613	11.1023	11.1513	44.4124	3.5266	7.00083	4.06776	5.49593	4.65109	2.01784	13.4749	13.7434	13.4253	11.2385	10.908	11.0582	11.5296	11.7539	10.0178	8.50937	10.5346	10.6759	6.66792	6.36533
Cre01.g035900	Cre01.g035900		N/A	N/A	N/A	N/A	N/A	N/A	0.550849	0.676296	0.418866	0.379102	0.612857	0.416735	0.585204	0.720837	0.445601	0.106899	0.087665	0.0459552	0.0278292	0.151634	0.0701697	0.0284231	0.164182	0.0304248	19.4063	12.9625	10.9714	7.34082	24.7421	16.838	4.85695	22.7765	6.8278	0.650577	0.608192	0.675793	0.469113	0.422819	0.4786	0.684814	0.769469	0.71728	0.528978	0.734649	0.622587	0.367983	0.371111
Cre01.g035950	Cre01.g035950		-0.394498	-0.572656	-0.479645	-0.448681	0.31773	0.308946	12.1882	10.8347	6.82945	9.27219	7.77015	8.51201	8.19504	7.93872	8.46034	2.98219	1.60796	2.94334	0.473323	0.789884	0.256007	0.633051	0.326475	0.204342	24.4679	14.8408	43.0977	5.10476	10.1656	3.0076	7.72481	4.11244	2.41529	13.4167	14.342	16.4928	9.4818	9.5232	9.87242	12.1701	12.2495	11.183	8.20491	9.60144	11.5993	4.26618	4.00816
Cre01.g036000	Cre01.g036000		-0.206485	-0.13719	-0.14624	0.358045	-0.13717	-0.28041	4.66686	4.31078	7.19576	4.04452	3.89523	6.54311	4.24352	5.52507	5.92468	0.423193	0.430707	1.26347	0.118106	0.161802	0.747808	0.509782	0.199398	0.220489	9.06804	9.99139	17.5586	2.92014	4.15385	11.4289	12.0132	3.60896	3.72153	5.10069	4.91353	4.94837	3.97086	4.37997	4.68774	3.82042	4.15529	5.08375	4.07283	4.32967	4.40271	9.2702	7.75202
Cre01.g036050	MLH1	DNA mismatch repair protein	-0.315738	0.00422075	0.359699	0.28509	-0.850512	-0.710953	3.80846	2.66794	4.86134	3.05987	3.42339	2.69604	3.81962	3.25085	2.96987	0.482217	0.526832	1.05805	0.259651	0.295839	0.127292	0.495589	0.255966	0.148742	12.6617	19.7467	21.7645	8.4857	8.64171	4.72146	12.9748	7.87381	5.00836	3.39963	3.57551	3.23207	4.28885	4.40768	3.94701	2.43381	2.07995	2.13046	3.09738	2.93141	3.33464	4.93182	4.31614
Cre01.g036100	Cre01.g036100		-0.615505	-0.0243247	0.750892	0.149362	-1.3097	-1.18945	5.292	3.19443	8.4277	3.45409	5.3757	3.39977	5.20352	3.54288	3.69529	0.545589	1.7707	2.43837	0.202612	1.1525	0.148752	0.464222	0.583867	0.151273	10.3097	55.431	28.9328	5.86586	21.4392	4.37537	8.92131	16.48	4.09367	4.85959	5.05	4.59212	5.69163	6.02253	5.5361	1.64409	1.6252	1.55658	5.28558	4.84455	4.21059	8.79848	8.12307
Cre01.g036150	Cre01.g036150		-0.56909	0.167665	-0.36283	-0.662538	-0.703281	-0.973134	14.8941	17.0012	14.8287	10.0392	13.2208	9.1074	16.7296	10.7408	7.55372	1.40085	3.27864	5.53217	0.126425	1.10497	0.539526	0.544578	1.28035	0.445573	9.40544	19.2847	37.3072	1.25931	8.35784	5.92404	3.25517	11.9204	5.89873	14.9379	13.1227	14.142	14.252	15.8138	17.096	20.5829	17.599	17.367	20.1432	13.8682	12.4471	20.4388	20.7446
Cre01.g036200	Cre01.g036200		0.0163735	0.119128	-0.0182616	-0.116137	-0.0763326	-0.127752	19.1127	21.8394	19.4757	19.3308	21.5647	18.472	20.7578	20.1502	17.8252	0.997946	2.79997	1.551	0.79829	2.47248	1.03557	0.903251	0.638732	0.781054	5.22139	12.8208	7.96377	4.12963	11.4654	5.60616	4.35137	3.16985	4.38173	17.6929	19.3968	18.5107	18.9128	19.5318	20.6309	25.2557	21.9964	24.5309	21.8251	18.1126	19.3155	20.2036	21.7599
Cre01.g036250	Cre01.g036250		-0.44037	-0.16989	-0.455329	-0.213709	0.0395462	-0.2184	3.57708	4.08393	4.274	2.63611	2.97859	4.39278	3.1797	3.52164	3.67358	0.232635	0.348533	1.11676	0.272701	0.355542	0.188551	0.0820036	0.776194	0.289394	6.5035	8.53425	26.1293	10.3448	11.9366	4.29231	2.57897	22.0407	7.8777	3.92141	3.45763	3.82672	3.40487	3.41934	3.43249	3.65604	3.86915	4.49886	4.2077	3.83156	4.44027	5.52168	5.01412
Cre01.g036300	Cre01.g036300		-0.0375237	0.109665	-0.125257	0.0401294	0.212836	0.127909	4.02643	4.84346	4.15867	3.92306	4.44068	4.81975	4.34443	4.98008	4.54422	0.666844	0.746393	0.403266	0.0497291	0.832824	0.206607	0.175833	0.494732	0.361813	16.5617	15.4103	9.69699	1.26761	18.7544	4.28667	4.04733	9.93422	7.96204	4.14998	5.04754	4.31952	3.19941	3.39771	4.04443	5.12249	4.58889	4.91133	3.52423	5.18745	5.72638	4.18412	4.89802
Cre01.g036350	PMA1	Related to plasma membrane P-type and chloroplast type calcium ATPases	N/A	N/A	N/A	N/A	N/A	N/A	0.547202	0.655184	0.538998	0.818231	0.55547	0.885065	0.523753	0.52023	0.821796	0.0785582	0.173989	0.141943	0.0936791	0.1856	0.230257	0.0737549	0.0108662	0.0619927	14.3563	26.5558	26.3347	11.449	33.4132	26.0158	14.082	2.08874	7.54356	0.457436	0.657784	0.490992	0.503117	0.552965	0.62092	0.72208	0.790128	0.901531	0.531911	0.494893	0.490563	0.454564	0.455624
Cre01.g036400	SDR3	Short-chain dehydrogenase/reductase	0.258469	0.260155	-0.0275752	-0.0544842	0.649589	0.620903	22.0733	22.5842	19.2503	26.4042	22.1566	30.1983	26.4351	21.7472	29.6038	0.529305	1.82606	4.47925	2.14708	1.68915	1.37134	2.22547	2.55783	3.9055	2.39795	8.08557	23.2685	8.13158	7.6237	4.54112	8.41863	11.7617	13.1926	21.7255	22.2505	22.5192	21.5749	22.8078	21.5617	24.6036	23.7506	24.2365	21.527	20.3488	21.0385	15.9169	15.1898
Cre01.g036451	SMM2	S-adenosyl-L-methionine-dependent methyltransferase	0.580133	0.238246	0.521561	0.490928	0.249365	0.157046	3.82831	3.6503	5.71316	5.72327	5.24003	6.79113	4.51571	5.12994	6.37018	0.533878	0.281908	0.595318	0.368604	0.63703	0.0106952	0.26898	0.440206	0.33849	13.9455	7.72287	10.4201	6.44044	12.157	0.157488	5.95653	8.58111	5.31367	3.83042	3.50119	3.2294	4.57987	4.35022	3.47875	3.52179	3.20318	3.63945	4.01764	3.86442	3.6553	5.32528	5.42828
Cre01.g036500	Cre01.g036500		-0.212005	0.146263	0.558767	0.211947	-1.1211	-0.84416	1.88958	1.32956	3.24658	1.63135	1.95845	1.49259	2.0912	1.53996	1.80846	0.590419	0.638714	1.26997	0.0679886	0.555471	0.15643	0.280157	0.343024	0.16155	31.246	48.0396	39.1171	4.16764	28.3628	10.4804	13.397	22.2749	8.93299	1.62456	1.66395	1.18023	1.80455	2.91009	2.15412	0.838506	0.761116	0.945809	2.38236	1.79277	1.25678	3.3539	3.93838
Cre01.g036550	ERV14	Cornichon-like protein	0.302741	0.0998229	0.106023	0.256085	0.0923756	0.17555	9.26672	9.27998	12.2416	11.4304	9.98764	13.0511	9.9306	11.0825	13.8256	1.54941	1.20298	4.17097	0.734386	1.06028	2.04575	2.49576	1.88997	1.99208	16.7202	12.9632	34.0721	6.42486	10.6159	15.675	25.132	17.0537	14.4086	8.13416	11.327	9.28142	10.1627	6.9363	9.75873	8.07203	10.783	9.49002	10.4878	7.90026	8.94675	8.26944	6.39796
Cre01.g036600	EXN3	Exoribonuclease II	0.483164	0.0892604	0.11026	0.440787	0.560337	0.603005	9.76537	7.80763	10.0197	13.6501	8.42773	14.7752	10.3886	10.5976	15.2187	1.48761	2.32488	3.11546	0.309872	0.768972	0.12428	1.01995	2.10216	1.38867	15.2335	29.777	31.0932	2.27011	9.1243	0.841138	9.81793	19.8361	9.12472	10.6443	7.51555	8.38427	11.1433	9.96223	10.9426	7.16301	7.47219	5.84849	5.18748	11	10.1746	8.06399	7.73505
Cre01.g036650	Cre01.g036650		-0.356867	-0.121687	-0.526774	0.584024	-1.40294	-1.22091	4.47819	8.93555	4.42765	3.49684	6.20221	1.67434	4.11596	13.3946	1.89951	2.25954	3.08132	1.51018	0.59132	0.424628	0.100056	0.69112	3.16319	0.155714	50.4564	34.4838	34.1081	16.9101	6.8464	5.97586	16.7912	23.6154	8.19756	3.25202	2.99373	2.7425	4.74663	8.80414	4.33015	8.39583	9.08698	13.2411	11.5379	5.13002	6.22145	5.88601	5.97283
Cre01.g036700	Cre01.g036700		0.0669665	0.0111599	-0.068828	0.558669	0.759411	0.55878	11.3947	12.1632	10.6429	11.9361	11.5965	18.0163	11.4832	17.9152	15.6772	1.21954	2.27438	0.438511	0.930883	1.54614	0.578533	0.63091	0.229965	0.515237	10.7027	18.6989	4.12022	7.79887	13.3328	3.21116	5.49419	1.28363	3.28653	10.3111	10.8032	9.83829	12.4367	12.5469	12.4323	12.761	13.9005	15.5073	10.7742	10.3113	9.72465	10.7699	10.7408
Cre01.g036750	DMA1	Putative DNA methylase	0.39667	0.540579	0.474006	0.225195	0.57305	0.308846	3.97296	4.16344	5.43658	5.23027	5.78285	8.08781	5.77889	4.86679	6.73438	1.21323	0.550408	1.56297	0.878911	0.704515	2.00097	1.61962	0.47273	0.244479	30.5372	13.22	28.7492	16.8043	12.1828	24.7405	28.0264	9.71338	3.63031	3.97469	2.53404	5.28338	2.66487	5.33515	4.04563	4.0883	4.74428	4.03379	4.72284	3.24602	4.14539	3.25517	4.75003
Cre01.g036800	KIN9-1	Kinesin motor protein	-0.061327	0.227252	0.300216	0.248774	-0.153676	-0.285004	10.6623	11.236	11.1046	10.2186	13.8352	9.9826	12.4814	13.3505	9.11402	0.988421	2.81199	2.57972	0.454593	2.07389	0.451415	0.154278	0.51827	0.402865	9.27021	25.0267	23.231	4.44869	14.99	4.52202	1.23607	3.88201	4.42028	9.10092	10.4421	10.0289	11.2859	11.5999	11.5163	11.5777	10.4831	12.0507	16.1433	8.62491	8.53606	13.2095	13.8432
Cre01.g036850	PDY1	Proline dehydrogenase	-0.339996	-0.0671416	0.00284443	0.277744	-0.230636	-0.324878	32.1732	28.9579	30.3997	25.4182	29.015	25.9084	30.7102	35.1056	24.2701	1.27576	4.25975	4.66943	0.797046	3.56512	0.442575	1.50519	2.34917	0.418233	3.96529	14.7101	15.3601	3.13573	12.2872	1.70823	4.90128	6.69173	1.72324	31.5076	34.0111	32.2869	31.9143	33.0214	30.2977	30.1209	31.36	31.4137	33.5548	23.4589	23.839	27.4816	26.566
Cre01.g036900	Cre01.g036900		0.132502	-0.04718	-0.253715	-0.400329	-0.0152783	-0.29327	7.53202	10.1853	7.11219	8.25655	8.54273	7.03727	7.28969	7.71723	5.80391	0.691513	0.685061	3.03904	1.57629	0.660245	0.639825	0.758223	0.825473	0.44078	9.18098	6.726	42.73	19.0914	7.72873	9.09195	10.4013	10.6965	7.59454	6.95215	7.64954	6.6786	7.64713	8.67018	7.59452	9.72986	9.04404	10.9672	10.5069	10.4445	10.4191	9.74064	9.32923
Cre01.g036950	CBA1	Cobalamin 5'-phosphate synthase	0.104416	-0.395316	-0.394177	-1.27292	1.19329	1.21804	30.7838	19.5667	22.9178	33.0944	14.8888	52.4071	23.4056	8.09713	53.3139	6.9247	10.5609	22.1334	10.3698	3.07558	2.76725	7.41547	3.01033	4.79831	22.4946	53.9737	96.577	31.3338	20.657	5.2803	31.6824	37.1777	9.00012	24.3867	33.058	22.6946	31.991	30.5324	42.0402	33.5592	31.1315	8.2396	10.5547	15.3773	18.5382	2.98263	2.65195
Cre01.g037000	SCPL49	Serine carboxypeptidase	-0.213458	-0.251064	0.00502818	-0.173807	0.47365	0.575381	7.72459	8.54397	4.26922	6.66221	8.5738	5.92832	6.49079	7.57423	6.36145	1.30763	2.49781	1.8291	1.86147	0.967774	0.823737	1.21418	1.84509	0.510595	16.9281	29.2348	42.8438	27.9407	11.2876	13.8949	18.7063	24.3601	8.02639	6.06097	8.65957	6.15595	8.01189	8.31458	9.14458	11.2909	12.0281	7.01607	7.49529	5.88044	7.55302	2.23775	2.8426
Cre01.g037050	Cre01.g037050		-0.18519	-0.0988914	0.13296	0.201322	0.1273	0.409594	3.00102	3.43654	1.9108	2.63949	3.7683	2.08707	2.8022	3.95116	2.53814	1.06804	0.626484	0.95464	0.260708	0.808219	1.40088	0.595316	0.646334	1.20003	35.5892	18.2301	49.9602	9.8772	21.4478	67.1218	21.2446	16.3581	47.2798	2.40488	1.4882	2.42168	3.48308	3.93414	4.27412	3.97776	3.84342	3.9485	3.30661	2.35897	3.18395	1.27325	0.727133
Cre01.g037100	Cre01.g037100		-0.449974	-0.554133	-0.194481	-0.627788	-0.343026	-0.977915	4.89701	4.72393	3.49054	3.58488	4.12818	2.75189	3.33519	3.05717	1.77219	0.501559	0.926633	1.07988	0.415103	0.328227	0.321947	0.274762	0.0421795	0.147645	10.2421	19.6157	30.9375	11.5793	7.9509	11.6991	8.23827	1.37969	8.33121	5.61364	4.59009	4.17288	5.01623	5.20957	4.77964	4.47779	3.88082	3.64071	4.72917	5.81135	5.80372	4.97752	4.16121
Cre01.g037150	Cre01.g037150	ion channel/ voltage-gated chloride channel	-0.100946	-0.0961051	-0.31974	-0.814127	-0.122484	0.0798904	11.9762	17.5159	10.0043	11.1668	14.034	9.19004	11.2044	9.96222	10.574	1.12561	3.04284	0.553484	0.137209	3.20817	0.471569	0.878164	1.99582	0.289153	9.39872	17.3719	5.53243	1.22872	22.86	5.13131	7.83769	20.0339	2.73458	13.6886	12.2707	12.6479	11.1597	10.5634	11.5267	16.2328	16.3126	15.4267	14.582	20.2631	22.2783	10.4699	10.6901
Cre01.g037200	Cre01.g037200		0.0485296	0.0217202	-0.0245189	-0.26354	0.48896	0.731826	44.4705	49.6907	33.0382	45.9919	48.8533	46.3669	45.1451	41.3944	54.8678	1.98639	6.07081	6.88858	2.60227	5.15139	4.6888	2.71483	2.46435	4.85899	4.46675	12.2172	20.8504	5.6581	10.5446	10.1124	6.01357	5.95334	8.85581	47.3546	43.4897	43.0972	46.2863	42.1764	44.4189	56.2004	55.5717	53.2825	41.8816	45.714	45.4938	28.3076	27.3706
Cre01.g037250	Cre01.g037250		0.0792087	0.348966	0.101654	0.244583	0.0772384	-0.20957	32.7118	34.5709	40.0773	34.558	37.0947	42.2814	41.6633	40.9579	34.6587	5.55184	4.0749	6.84127	0.343658	2.09027	2.88429	9.14974	5.64987	1.6089	16.972	11.7871	17.0702	0.994438	5.63494	6.82163	21.9612	13.7943	4.64212	41.7553	35.4913	31.1201	25.6277	33	29.2762	34.7546	36.7081	41.3343	33.1413	29.9252	31.5621	48.8414	44.2935
Cre01.g037300	Cre01.g037300		N/A	N/A	N/A	N/A	N/A	N/A	0.269022	0.262442	0.212554	0.269802	0.564291	0.115326	0.564337	0.684888	0.149134	0.0773951	0.0653363	0.10063	0.113189	0.136707	0.0617565	0.0874975	0.214979	0.042273	28.7691	24.8955	47.3435	41.9525	24.2264	53.5493	15.5045	31.3889	28.3457	0.237714	0.276988	0.249172	0.322899	0.150646	0.37671	0.226756	0.215078	0.189606	0.275948	0.366827	0.300437	0.258996	0.317031
Cre01.g037350	CGLD2	Thioesterase family protein	-0.413263	-0.350222	-0.131996	-0.416739	0.214962	0.19864	4.4163	4.59595	2.93426	3.3163	4.19412	3.40572	3.46442	3.4429	3.3674	0.284666	0.230619	0.319912	0.346902	0.362906	0.274081	0.252076	0.451168	0.0818943	6.44582	5.01787	10.9027	10.4605	8.65275	8.04768	7.27613	13.1043	2.43197	4.4518	4.38154	4.74286	4.48836	3.89171	4.54151	4.29281	4.63812	4.98956	4.53814	4.48376	4.63331	3.1809	2.43545
Cre01.g037400	CYN19-1	Cyclophilin 19-1	0.147263	0.0902338	0.127619	-0.0407246	0.161861	0.324088	11.355	11.3181	11.4498	12.5753	12.3649	12.8093	12.0879	11.0031	14.3337	0.560699	1.28484	1.33374	0.622055	0.616128	0.311112	0.237869	1.199	0.415086	4.93789	11.3521	11.6486	4.94664	4.98288	2.42881	1.96782	10.8969	2.89587	11.2189	11.1078	10.7179	11.8291	12.225	11.0314	10.5295	9.93597	10.3978	11.2906	12.8011	12.9536	10.0046	10.3912
Cre01.g037450	Cre01.g037450		N/A	N/A	N/A	N/A	N/A	N/A	0	0	0	0	0	0	0	0	0	0	0	0	0	0	0	0	0	0	N/A	N/A	N/A	N/A	N/A	N/A	N/A	N/A	N/A	0	0	0	0	0	0	0	0	0	0	0	0	0	0
Cre01.g037500	Cre01.g037500		N/A	N/A	N/A	N/A	N/A	N/A	0	0	0	0	0	0	0	0	0	0	0	0	0	0	0	0	0	0	N/A	N/A	N/A	N/A	N/A	N/A	N/A	N/A	N/A	0	0	0	0	0	0	0	0	0	0	0	0	0	0
Cre01.g037550	Cre01.g037550		-0.810947	-0.214366	0.467978	0.462107	-2.00993	-1.91223	1.89039	1.20888	3.082	1.07754	1.67208	0.765216	1.62938	1.66529	0.818833	0.3682	0.551383	1.66825	0.160193	0.182939	0.0895184	0.291588	0.193192	0.12177	19.4774	45.6111	54.1288	14.8666	10.9408	11.6985	17.8957	11.6011	14.8712	1.79783	1.47761	1.56959	2.07049	2.49168	1.93516	0.650828	0.742782	0.748369	1.87587	1.60728	1.62814	4.18808	4.14642
Cre01.g037600	Cre01.g037600		N/A	N/A	N/A	N/A	N/A	N/A	0.089514	0.0809996	0.155012	0.0671473	0.0774381	0.0849908	0.0753097	0.134423	0.0517715	0.0595039	0.0408832	0.115138	0.0350739	0.0122392	0.0562066	0.0340998	0.0136922	0.00479057	66.4744	50.4734	74.2765	52.2342	15.8052	66.1325	45.2794	10.186	9.2533	0.0432237	0.0681532	0.132501	0.178762	0.0972588	0.0171853	0.0458387	0.0625219	0.0433772	0.0700729	0.128668	0.135519	0.175095	0.324407
Cre01.g037650	Cre01.g037650		0.167966	0.326659	-0.271579	0.0978452	0.63163	0.555905	2.27621	2.50723	2.50289	2.55726	2.07702	3.87776	2.85461	2.68317	3.67947	0.2095	0.580008	1.06921	0.490739	0.314416	0.680813	0.46778	0.0414817	0.372237	9.20389	23.1335	42.719	19.19	15.1379	17.5569	16.3868	1.546	10.1166	2.24794	2.33253	2.63728	1.9955	2.20726	2.23676	2.70323	3.0812	1.99404	2.77605	2.89265	1.59618	1.38574	1.23057
Cre01.g037700	FAD3	Fatty acid desaturase	-0.311295	-0.47032	-0.555509	-1.16389	0.681303	0.829413	55.0241	44.4772	32.8021	44.3449	30.263	52.601	39.7166	19.8504	58.288	4.05241	11.6466	13.4014	1.08837	7.71317	1.85106	2.83802	1.32927	3.07721	7.3648	26.1855	40.8553	2.45432	25.4871	3.51907	7.14568	6.69643	5.27931	57.8825	59.491	57.2674	51.5571	48.9468	54.9997	52.1202	51.704	34.4011	25.4	51.399	51.8386	22.2783	20.811
Cre01.g037751	Cre01.g037751		-0.212133	0.0510616	0.440832	-0.157558	-0.747223	-0.661106	2.02566	1.69394	3.43412	1.74867	2.29934	2.04588	2.09864	1.51869	2.17172	0.246724	0.438016	0.896086	0.0556337	0.323043	0.0565293	0.269798	0.0221041	0.0431888	12.18	25.8578	26.0936	3.18149	14.0494	2.76308	12.8559	1.45547	1.9887	1.75866	1.80678	1.84007	2.26363	2.23414	2.25067	1.325	1.41467	1.33854	1.63819	2.05837	2.38889	3.75477	3.51855
Cre01.g037800	TRX21	Putative thioredoxin	0.0577226	0.236858	0.0950885	-0.312035	0.10921	-0.12123	35.879	35.3753	43.2098	37.3437	37.7854	46.6077	42.2807	28.495	39.7273	5.63619	9.2798	3.80031	3.16529	7.87768	1.40421	3.35819	3.70778	1.58937	15.7089	26.2324	8.79501	8.47611	20.8485	3.01283	7.94261	13.0121	4.00069	35.7941	34.131	25.6255	38.784	40.6224	40.3172	39.7755	33.0656	34.5771	51.2867	28.202	25.3448	42.1425	48.1769
Cre01.g037850	BCC2	Acetyl-CoA biotin carboxyl carrier	-0.510377	-0.268784	-0.260449	-0.493684	-0.00694674	0.25558	254.014	254.948	158.702	178.328	212.838	157.94	210.836	181.067	189.461	16.175	20.7158	14.7484	7.55569	21.0759	4.78423	12.0221	9.552	9.22642	6.36777	8.12548	9.2931	4.23697	9.90232	3.02914	5.70211	5.27541	4.86982	266.879	232.638	243.731	254.634	248.705	277.496	277.03	275.276	256.117	220.273	251.372	249.622	146.202	148.191
Cre01.g037900	Cre01.g037900		-0.0982176	-0.0997872	-0.231826	0.0128373	0.207167	0.298056	6.35292	9.53695	5.45291	5.93481	8.12125	6.29494	5.92836	9.62219	6.70428	0.488647	1.79296	1.35791	0.504408	1.96113	0.28812	0.681352	0.921319	1.49134	7.69169	18.8001	24.9024	8.49914	24.1481	4.577	11.4931	9.57494	22.2446	6.14866	7.06309	6.3869	6.40537	5.57277	6.54074	9.45692	9.75977	11.7705	6.32923	9.50898	10.3963	3.7638	4.50394
Cre01.g037950	Cre01.g037950		-0.193484	-0.113263	-0.0308147	0.431528	-0.449387	-0.264369	5.43249	5.09362	5.67636	4.75066	4.98598	4.15711	5.02231	6.86957	4.72593	0.339337	0.34689	1.25525	0.250609	0.265586	0.392256	0.330838	0.476309	0.371019	6.24643	6.81027	22.1136	5.27524	5.32666	9.4358	6.58738	6.9336	7.85071	5.91277	5.68887	4.99488	5.51742	5.29924	5.18174	5.20918	5.14467	4.92442	5.65997	4.615	5.00851	7.04785	6.19917
Cre01.g038000	Cre01.g038000		0.149462	-0.285809	-0.148583	-0.0312277	0.21748	0.331286	4.15594	4.47295	3.47898	4.60959	4.03521	4.04501	3.40904	4.37717	4.37702	0.669432	0.445858	0.149885	0.0407265	0.30591	0.381324	0.359661	0.520463	0.174689	16.1078	9.96787	4.3083	0.883517	7.58101	9.42702	10.5502	11.8904	3.99105	3.48033	4.77915	5.16659	4.02897	3.66023	3.82039	3.91133	4.3324	4.82109	4.3646	4.24647	5.16182	3.26373	3.57573
Cre01.g038050	COP7	Chlamoypsin 7	-0.325376	0.0534693	-0.383204	0.224633	-0.206343	-0.22933	7.75886	12.8552	6.7573	6.19227	9.85654	5.85677	8.05181	15.0211	5.76419	0.473295	1.92273	0.281625	0.0566887	0.658364	0.642308	0.584065	2.06879	0.236147	6.10006	14.9568	4.16772	0.915476	6.67946	10.9669	7.25383	13.7726	4.0968	7.52493	7.9836	6.9675	8.21185	8.18059	7.68468	12.4798	14.0598	16.1146	11.0925	11.2141	12.1707	6.71809	7.10941
Cre01.g038100	Cre01.g038100	putative chloride channel	0.728903	0.357969	-0.48765	-0.524088	0.597414	0.453331	10.085	37.6081	20.4783	16.7147	26.8215	30.9838	12.9252	26.1526	28.0389	0.916575	8.91244	3.35193	0.726296	15.2624	1.04839	0.68676	5.4875	0.858583	9.08848	23.6982	16.3682	4.34525	56.9034	3.38367	5.31336	20.9826	3.06212	11.3821	10.7604	9.96498	8.85896	9.35459	10.1891	36.9923	35.0458	38.892	22.934	41.6504	50.1339	19.3054	18.3135
Cre01.g038151	Cre01.g038151		-0.312209	-0.265197	0.196811	-0.101987	-0.663161	-0.604277	4.95842	3.76649	5.54595	3.99355	4.31701	3.50223	4.12583	3.50943	3.64813	0.570201	0.807883	1.01118	0.174271	0.114363	0.204753	0.15322	0.0987828	0.299147	11.4996	21.4492	18.2328	4.3638	2.64912	5.84636	3.71368	2.81478	8.2	4.61643	4.32081	4.45364	5.66539	5.4977	5.19656	3.0785	2.75812	3.44632	3.98893	4.5867	4.7404	5.46846	5.67839
Cre01.g038200	Cre01.g038200		0.164569	0.461606	0.88384	0.949577	-0.774927	-0.351603	14.4505	11.8604	23.8043	16.1966	21.8858	13.9117	19.8994	22.9061	18.6557	10.1983	3.87341	0.775342	0.90789	2.65398	0.264046	0.833559	2.54984	0.164669	70.5742	32.6583	3.25715	5.60544	12.1265	1.89802	4.18886	11.1317	0.882675	11.415	2.59153	2.85111	22.5971	24.3152	22.9332	9.08456	8.29571	8.46965	13.1777	17.7957	14.3391	24.9225	23.3514
Cre01.g038250	SDC1	Serine decarboxylase	0.138397	-0.00287611	-0.271576	-0.377292	0.244777	0.191458	175.07	235.224	202.596	192.696	194.863	240.058	174.721	181.095	231.348	15.3562	24.4562	13.583	6.16421	39.1488	2.91944	2.4119	14.3236	6.92678	8.77144	10.397	6.70448	3.19893	20.0904	1.21614	1.38042	7.90948	2.9941	204.365	176.572	165.543	160.816	171.725	171.399	248.753	242.435	271.126	200.637	220.516	227.878	217.992	220.393
Cre01.g038300	Cre01.g038300		0.197324	0.254917	0.0672804	0.133686	0.344223	0.179964	7.44563	6.78931	7.27959	8.53693	7.11343	9.2412	8.88463	7.44851	8.24672	1.03429	0.862108	1.67031	0.609416	0.478199	0.0815988	0.552973	0.639428	0.567414	13.8912	12.698	22.9451	7.13858	6.72248	0.882989	6.22393	8.58464	6.88048	8.76593	8.04358	8.26989	6.73259	6.45133	6.41047	7.27105	7.25209	7.33572	7.41298	6.14835	5.31569	6.17385	5.39711
Cre01.g038350	Cre01.g038350		0.131021	-0.0687042	-0.351254	0.194435	N/A	N/A	1.17133	1.62508	0.955888	1.28269	1.27391	0.622045	1.11686	1.85954	0.539195	0.287732	0.677866	0.44853	0.168431	0.175872	0.129428	0.220036	0.223347	0.0528797	24.5645	41.7127	46.9229	13.1311	13.8057	20.8069	19.7013	12.0109	9.80714	0.970683	1.59036	1.29553	1.30374	1.09562	0.772065	1.83425	2.11448	2.6374	1.0013	1.15034	1.01273	1.48225	1.29216
Cre01.g038400	CRT2	Calreticulin 2, calcium-binding protein	0.150293	-0.0749172	-0.40969	-0.31801	0.871783	0.711034	363.016	334.99	362.764	402.873	252.176	663.83	344.646	268.721	593.836	50.8588	70.7098	240.573	34.3169	20.8123	16.459	9.02999	64.1508	64.2439	14.0101	21.108	66.3168	8.51803	8.25309	2.4794	2.62008	23.8727	10.8185	365.777	453.299	383.695	325.14	329.321	320.863	416.501	422.4	337.845	254.916	295.863	282.417	135.657	131.525
Cre01.g038450	Cre01.g038450		N/A	N/A	N/A	N/A	N/A	N/A	0.0868153	0.100599	0.0621412	0.047063	0.0234847	0.041755	0.104592	0.0676927	0.0954394	0.0470027	0.074998	0.0525881	0.025894	0.0237806	0.0527204	0.0501369	0.0591978	0.0457741	54.141	74.5515	84.6269	55.0198	101.26	126.261	47.9358	87.4507	47.9614	0.0542074	0.124893	0.0831226	0.0873687	0.0203951	0.150905	0.112426	0.182837	0.187876	0	0.0707963	0.0496587	0.0256891	0.0236167
Cre01.g038500	CYP746A1	Cytochrome P450, CYP197 superfamily, CYP197B family	-0.605247	-1.08316	-0.921913	-0.858166	0.701681	0.688374	5.54735	4.76122	2.36505	3.6466	2.51301	3.84652	2.61831	2.62654	3.8112	2.75901	1.46224	0.750993	0.350228	0.455212	0.247254	0.0291375	0.276538	0.194793	49.7356	30.7114	31.7537	9.60426	18.1142	6.42799	1.11284	10.5286	5.11108	10.4275	6.05504	6.22562	3.77145	2.63737	4.1671	5.10461	5.37481	4.30802	2.04364	5.5896	6.14665	1.97823	1.82189
Cre01.g038550	SQD2	Sulfolipid synthase	-0.95395	-1.02095	-0.892745	-0.880914	0.340491	0.446948	34.3462	23.0068	14.8097	17.7301	12.3912	18.7518	16.9255	12.4932	20.1878	13.2995	5.20563	7.57063	1.01332	4.53512	1.09196	1.3171	0.699827	0.553072	38.722	22.6265	51.1195	5.71525	36.5996	5.82322	7.78176	5.60167	2.73963	52.6776	42.9969	41.3901	22.5659	18.8828	27.5636	26.9796	25.5038	20.5288	13.5063	26.7366	24.7854	8.06491	8.02038
Cre01.g038600	FAD7	Chloroplast glycerolipid omega-3-fatty acid desaturase	-0.184253	-0.213297	-0.168297	-0.695988	0.752944	0.772288	339.964	267.202	215.247	299.204	237.781	362.74	293.241	164.94	367.636	31.7908	64.7473	76.5996	3.53715	75.4295	14.3684	15.5007	2.66899	29.8099	9.35122	24.2316	35.5869	1.18219	31.7222	3.96107	5.286	1.61816	8.10854	349.916	336.865	359.876	315.984	294.023	383.121	311.697	285.219	226.901	155.13	326.876	297.391	154.017	151.434
Cre01.g038650	SRS2	Serine/arginine-rich pre-mRNA splicing factor	-0.0202695	0.0347033	0.299656	0.38877	-0.0478123	-0.0399533	41.2775	31.0421	41.0462	40.7017	38.2082	39.7082	42.2825	40.6427	39.9251	5.92756	6.47992	2.13106	2.62093	6.47592	2.1641	2.36997	6.16658	2.52212	14.3602	20.8746	5.19185	6.43938	16.949	5.45002	5.60509	15.1727	6.31714	37.4416	35.0717	36.0539	48.411	47.7116	42.9755	24.5901	24.5552	26.8792	39.3774	36.135	34.7155	39.1376	39.0323
Cre01.g038700	CLV5	Voltage-gated chloride channel	0.0829823	0.0711832	0.135968	0.0499072	-0.0378847	0.0594584	11.9812	11.5986	12.3004	12.6905	12.7448	11.9816	12.5872	12.0068	12.8179	0.420362	0.878789	1.0083	0.342696	1.33797	0.620826	0.316311	0.362181	0.428971	3.50852	7.57671	8.19727	2.70041	10.4981	5.1815	2.51297	3.01647	3.34665	12.1212	12.2179	12.0679	11.473	12.5237	11.4834	10.8518	11.5244	11.6713	10.4352	12.7916	12.317	11.0501	11.2197
Cre01.g038750	MOT7	motile cilia related	-0.701385	0.23492	0.0942954	-0.232739	-1.33959	-1.1618	22.2564	22.9162	21.717	13.6873	24.4641	8.58109	26.1922	19.5021	9.70653	2.05505	8.63296	10.1937	0.641718	4.58615	1.48433	2.19678	3.68996	0.858578	9.23352	37.6718	46.9387	4.68843	18.7465	17.2977	8.38713	18.9208	8.84537	19.8748	20.4374	22.6444	21.7563	23.3092	25.5162	21.2648	18.4605	22.6463	39.8332	19.6781	15.6144	28.2874	32.5136
Cre01.g038800	MIP3	Major intrinsic protein superfamily	0.143069	-0.031693	0.201865	0.215759	-0.0934861	0.0186345	12.0181	12.4913	12.9857	13.271	14.3673	12.1709	11.7569	14.5064	13.1545	1.08397	1.35382	1.41178	1.02445	1.19157	0.529976	0.443648	2.15823	0.90472	9.01951	10.8381	10.8718	7.71952	8.29363	4.35445	3.7735	14.8778	6.87764	10.8448	11.203	11.7006	12.2839	12.1487	13.9274	11.4217	11.5172	11.9084	11.6559	14.0806	14.3642	10.9779	11.8065
Cre01.g038850	Cre01.g038850		-0.225967	-0.280599	-0.417514	-0.0494916	-0.201537	-0.235762	29.6665	28.8214	28.1339	25.3655	21.579	24.4659	24.4229	27.8494	23.8923	4.437	6.05669	3.01946	0.890005	5.15059	1.1598	0.3412	3.22631	1.11059	14.9563	21.0146	10.7325	3.50873	23.8686	4.74047	1.39705	11.5848	4.64831	33.5686	33.2909	33.815	26.9925	26.7785	23.5533	28.5856	30.9899	26.5801	18.1847	33.7473	34.8407	26.747	26.6644
Cre01.g038900	Cre01.g038900		0.454258	0.209302	0.704788	0.574533	-0.164119	-0.0631132	2.47216	1.97483	4.15221	3.38705	3.21878	3.70574	2.85813	2.9409	3.97448	0.453158	0.414954	1.3608	0.289435	0.266261	0.231545	0.358689	0.981052	0.196071	18.3305	21.0122	32.773	8.54535	8.27213	6.24827	12.5498	33.3589	4.93324	2.48253	3.14687	2.49612	2.15812	2.71862	1.83069	1.44791	1.5375	2.12244	2.50156	1.96042	2.27912	4.59675	4.80946
Cre01.g038950	SELF	SelF/SelM homolog	-0.00112327	0.0643131	-0.0491161	-0.522705	-0.105936	-0.0233711	9.04118	13.9561	11.5417	9.03414	13.4889	10.7246	9.45334	9.71434	11.3563	0.892421	1.21036	1.79052	0.331671	1.5498	2.16126	2.23143	1.80371	0.80771	9.87062	8.67268	15.5135	3.67131	11.4894	20.1523	23.6046	18.5675	7.11246	8.64566	8.32216	9.18837	8.06683	9.53636	10.4877	12.9778	12.7017	14.271	14.4685	13.3462	15.9712	9.68747	9.30022
Cre01.g039000	Cre01.g039000		N/A	N/A	N/A	N/A	N/A	N/A	0	0	0.00634558	0.0129166	0.00646247	0	0	0	0	0	0	0.00990439	0.011201	0.0111933	0	0	0	0	N/A	N/A	156.083	86.7173	173.205	N/A	N/A	N/A	N/A	0	0	0	0	0	0	0	0	0	0	0	0	0.0209456	0
Cre01.g039050	Cre01.g039050		0.0842712	0.0986709	-0.166923	-0.253151	0.0271098	-0.0535781	1.28106	2.60499	1.45379	1.35812	2.32037	1.48137	1.37174	2.18575	1.40079	0.112089	0.167144	0.10931	0.0581726	0.21075	0.219355	0.148829	0.418094	0.103527	8.74968	6.41629	7.51897	4.28333	9.08259	14.8076	10.8497	19.1282	7.3906	1.32296	1.26021	1.42993	1.35963	1.13019	1.18343	2.52747	2.74532	2.32913	2.59332	2.63832	2.7964	1.41644	1.33879
Cre01.g039150	TIC21	21 kDa translocon at the inner membrane of chloroplasts	0.208475	-0.032299	0.0761494	-0.0745532	0.713242	0.660293	66.2693	61.8053	58.3455	76.572	65.1552	95.6565	64.8022	58.6925	92.2094	5.22998	4.53023	11.2928	4.03262	3.22663	1.8461	1.17701	6.18979	6.30994	7.89201	7.32984	19.355	5.26644	4.95223	1.92992	1.81631	10.5461	6.84306	67.657	59.3116	64.4252	68.1276	63.3842	74.7103	65.6797	62.0997	56.9758	55.5183	64.7633	65.7949	49.9136	49.6382
Cre01.g039200	IFT22	Intraflagellar transport protein 22	-0.388397	0.213724	0.278797	-0.124722	-0.613483	-0.63102	43.7902	37.1058	46.1577	33.4547	45.0161	30.1695	50.7825	34.0327	29.805	5.24228	12.0831	13.2666	1.10844	8.12611	0.560554	6.00861	1.36124	1.95112	11.9714	32.564	28.7419	3.31324	18.0516	1.85802	11.832	3.9998	6.5463	42.8167	40.5553	36.6445	43.2344	48.384	51.1061	35.1876	32.4909	34.2347	60.7275	34.3404	25.6535	55.4208	59.559
Cre01.g039250	RPS2	Cytosolic 80S ribosomal protein S2	0.448731	0.311384	0.0728993	0.116163	0.715863	0.677001	1031.24	986.943	943.961	1407.48	1038.1	1550.42	1279.66	1069.7	1509.22	65.0964	71.795	108.672	14.7378	68.7395	74.8136	45.9038	60.5708	142.372	6.31244	7.27448	11.5124	1.04711	6.6217	4.82537	3.58718	5.66243	9.43348	1074.01	918.673	984.907	1071.3	1064.68	1073.87	1070.95	1049.43	1033.48	910.378	929.422	928	840.393	879.34
Cre01.g039300	RB47	Polyadenylate-binding protein RB47	0.134533	0.0751285	-0.166397	-0.193977	0.477749	0.443997	667.018	613.182	556.651	732.21	546.385	775.175	702.673	536.039	757.25	63.0463	27.5426	45.3172	7.36585	32.0388	35.1182	27.7486	3.31202	63.5374	9.45198	4.49175	8.14105	1.00598	5.86378	4.53036	3.94901	0.617869	8.39055	714.453	564.059	614.64	697.789	692.188	718.977	638.544	618.835	617.209	559.717	628.45	616.336	556.679	585.622
Cre01.g039350	NCR2	Cytochrome P450 reductase, possibly CYP505 family	0.308537	0.173454	-0.091259	0.0258144	0.0990768	0.306908	11.8189	12.0224	16.6918	14.6371	11.2855	17.8784	13.3288	12.2395	20.6486	1.64765	2.40916	2.86285	0.649328	1.90454	0.813045	1.0043	1.28557	1.13552	13.9409	20.0389	17.1513	4.43619	16.876	4.54765	7.53482	10.5035	5.49923	14.8759	12.3273	11.4085	10.6051	10.3772	11.3191	13.7613	13.6091	13.8794	7.58147	11.7814	11.5218	14.2825	14.1806
Cre01.g039400	Cre01.g039400		0.0272746	0.108295	-0.0353995	0.221863	-0.268047	-0.247682	11.006	12.9312	15.7804	11.216	12.6178	13.1047	11.8639	15.0809	13.291	0.474402	1.94777	1.58378	0.326989	0.803175	0.580957	0.19594	0.471496	0.824738	4.31042	15.0625	10.0364	2.91538	6.36541	4.43318	1.65157	3.12645	6.20522	11.6678	11.3634	11.119	10.3656	10.6716	10.8483	13.5927	15.128	15.1618	11.2386	11.4549	11.0114	15.0631	14.0835
Cre01.g039450	Cre01.g039450		N/A	N/A	N/A	N/A	N/A	N/A	0.0398226	0.0164166	0.0303707	0.00899103	0.0084058	0.0195258	0.0402851	0.0893536	0.0178995	0.0283877	0.0127653	0.0251994	0.0155729	0.0145593	0.0171066	0.0246612	0.0520632	0.0155139	71.2854	77.7586	82.9726	173.205	173.205	87.6106	61.2166	58.2665	86.6721	0.0596378	0	0.0609716	0.0721254	0.0224643	0.0237364	0.0247393	0.0251629	0	0.0226048	0.0259924	0	0.0282853	0.0520123
Cre01.g039500	FAP89	Flagellar Associated Protein 89	-1.0869	-0.0185075	-0.0437764	-0.719941	-1.44883	-1.39218	6.68067	6.44634	5.79048	3.14507	6.25367	2.12116	6.59552	3.91372	2.2061	0.308457	2.7849	2.79624	0.344415	1.12268	0.0501823	0.483266	1.14459	0.03697	4.61715	43.2013	48.2903	10.951	17.9524	2.3658	7.32719	29.2455	1.67581	6.82092	6.14619	6.99595	6.5139	6.72299	6.8841	5.01648	5.28665	5.69884	12.1004	5.58581	4.98986	8.80867	8.22446
Cre01.g039550	PLAP1	Plastid lipid associated protein	-0.496127	0.143501	0.627205	-0.00884198	-0.86274	-0.792604	1.62969	1.32189	2.33007	1.15546	2.04176	1.28132	1.80012	1.31382	1.34515	0.142142	0.518882	0.568451	0.0436457	0.405485	0.0920593	0.156359	0.165343	0.160955	8.72206	39.2529	24.3963	3.77734	19.8596	7.18473	8.68602	12.5849	11.9656	1.47203	1.59011	1.54677	1.7907	1.82098	1.55753	0.738107	0.830324	1.00238	1.75493	1.87888	1.72674	2.26764	2.4473
Cre01.g039600	Cre01.g039600		-0.222262	-0.410869	-0.358861	-0.295052	-0.285721	-0.0938784	1.84493	1.90871	1.81126	1.58151	1.48838	1.48583	1.3877	1.55568	1.69715	0.174801	0.202952	0.191904	0.0992775	0.101371	0.0654021	0.0608237	0.294787	0.160753	9.47466	10.6329	10.5951	6.27738	6.81085	4.40172	4.38306	18.949	9.47197	1.62703	1.82698	2.16142	1.85102	1.82402	1.7791	1.94047	1.90092	1.81864	1.57224	2.07455	2.14546	1.55528	1.59909
Cre01.g039650	PDF1C	Peptide deformylase	N/A	N/A	N/A	N/A	N/A	N/A	0	0	0	0	0	0	0	0	0	0	0	0	0	0	0	0	0	0	N/A	N/A	N/A	N/A	N/A	N/A	N/A	N/A	N/A	0	0	0	0	0	0	0	0	0	0	0	0	0	0
Cre01.g039702	Cre01.g039702		0.378112	0.569458	0.0820966	0.77846	0.219289	0.0735953	3.09352	3.38544	2.21274	4.02046	3.58367	2.57598	4.59067	5.80703	2.32854	0.518451	0.521719	1.17802	0.390854	0.214854	0.293495	0.287571	0.219474	0.127639	16.7593	15.4107	53.2379	9.72162	5.99537	11.3935	6.26425	3.77946	5.4815	3.6388	3.64433	3.31548	2.91383	2.60714	2.44151	3.3497	3.75132	3.95921	2.59088	2.97069	3.69081	2.72411	3.30234
Cre01.g039750	PDF1B	Peptide deformylase	0.158999	0.136858	0.105141	0.000265958	0.63845	0.61062	16.1707	14.5545	15.1184	18.0548	15.6548	23.5341	17.7798	14.5572	23.0845	0.965327	1.58672	3.73001	0.858798	0.539861	1.11816	0.922261	1.90091	3.07369	5.9696	10.9019	24.672	4.75662	3.44854	4.75123	5.18712	13.0582	13.315	14.8858	16.4592	15.0275	16.7896	16.7327	17.1295	16.5965	16.19	14.9157	13.5256	12.9379	13.1612	13.5346	11.7629
Cre01.g039800	Cre01.g039800		-0.171888	0.272055	-0.0391529	-0.0786909	-0.281	-0.389604	7.02164	6.78686	6.40616	6.23297	6.60515	5.2724	8.47882	6.42659	4.89007	0.214029	0.722439	1.66401	0.0939446	0.154106	0.499399	0.116168	0.820434	0.0787121	3.04813	10.6447	25.9751	1.50722	2.33312	9.47195	1.3701	12.7662	1.60963	7.38691	6.79016	6.90493	6.99323	7.14466	6.90995	7.16202	6.45889	6.43362	8.07982	6.49055	6.09624	7.51956	8.12555
Cre01.g039850	CGL48	conserved protein related to lysine decarboxylase domain	-1.4184	-0.442088	-0.886463	-0.573608	-2.30033	-1.74873	7.37131	5.68763	5.47124	2.7578	3.07666	1.11075	5.42579	3.82172	1.62804	0.790401	1.1171	3.93118	0.32782	0.0717331	0.0775542	0.370299	0.505033	0.14398	10.7227	19.6409	71.8518	11.887	2.33153	6.98213	6.82478	13.2148	8.84375	7.93251	7.66758	8.36821	6.97449	7.14627	6.13882	4.99487	4.37423	5.68407	7.69589	5.71596	5.66078	8.74188	9.65753
Cre01.g039900	TRZ4	RNase Z-like protein	2.16918	0.643057	0.636183	0.685961	2.79384	2.42731	5.26495	4.90085	5.5684	23.68	7.61696	38.6154	8.22193	7.88436	29.9518	0.481339	0.654353	0.900258	2.17291	1.65683	0.544084	1.47249	1.78067	2.13478	9.14233	13.3518	16.1673	9.17614	21.7519	1.40898	17.9093	22.5849	7.12739	5.23143	4.48384	4.96299	5.78629	5.50323	5.62192	4.95872	4.59788	4.27094	4.23677	5.77894	5.56185	4.98047	4.74229
Cre01.g039950	MFT32	Major facilitator superfamily transporter	-0.826592	-1.06145	-0.809617	-0.713119	0.273667	0.241244	17.0361	13.6908	8.85025	9.60596	7.81106	10.6989	8.16286	8.35139	10.4611	9.58241	1.85113	1.35033	0.439355	0.468183	0.333553	0.355539	0.601736	0.210075	56.2477	13.5209	15.2575	4.57377	5.99384	3.11764	4.35556	7.20522	2.00815	34.9971	17.1879	18.401	10.3223	8.64231	12.6659	15.418	14.0412	13.0332	10.523	13.5566	15.5728	8.29997	8.14008
Cre01.g040000	RPL26	Cytosolic 80S ribosomal protein L26	0.301323	0.433921	0.000659762	-0.0314463	0.488359	0.640566	2632.02	2612.5	2619.59	3243.37	2613.69	3674.89	3555.59	2556.17	4083.79	196.552	191.366	295.466	308.914	161.799	258.763	514.193	222.864	440.13	7.46771	7.32503	11.2791	9.52448	6.19044	7.04138	14.4615	8.71869	10.7775	2697.15	2280.65	2530.12	2744.69	2816.88	2722.62	2739.51	2803.5	2804.74	2450.8	2495.85	2380.59	2211.1	2538.03
Cre01.g040050	TPK1	Thiamine pyrophosphokinase	0.545295	-0.146965	-0.139037	-0.155445	1.13465	0.966707	2.94318	3.32398	2.69518	4.29504	3.01859	5.91768	2.65813	2.98445	5.26739	0.286532	0.235709	0.891087	0.119122	0.72601	0.488774	0.483061	0.183133	0.215914	9.73545	7.09117	33.0623	2.77348	24.0513	8.25955	18.173	6.13622	4.09908	3.28647	3.18837	2.53419	2.69517	2.95092	3.00397	3.18081	3.40336	3.30865	2.95004	3.61492	3.4861	1.8581	2.18609
Cre01.g040100	Cre01.g040100		2.15638	1.01104	0.616471	0.4819	2.2445	1.95006	4.33445	4.67143	6.24174	19.3227	7.16186	29.5778	8.73547	6.52403	24.1175	0.269846	0.239423	1.83163	1.03857	1.48938	1.56237	0.886987	2.97734	2.7165	6.22563	5.12526	29.3449	5.37488	20.796	5.28223	10.1538	45.6365	11.2636	4.2396	4.447	4.08178	3.99725	4.59599	4.64505	4.4341	4.96286	4.87947	4.66382	4.35758	4.73075	5.1934	4.84957
Cre01.g040150	Cre01.g040150		-0.349207	-0.601716	-0.551938	-1.03684	0.169477	0.0179951	5.53926	9.28367	3.61899	4.34841	6.33242	4.0701	3.65021	4.52479	3.66441	2.66094	0.846491	0.529355	0.305607	1.8596	0.36759	0.418469	0.562848	0.321122	48.0379	9.11807	14.6271	7.02803	29.3664	9.03146	11.4643	12.4392	8.76327	8.13096	7.38019	8.30384	2.94148	2.83427	3.64484	9.67681	10.6442	9.11595	9.12481	8.0674	9.07283	4.03034	4.44308
Cre01.g040200	WNK2	WNK protein kinase	0.0339248	0.127016	-0.0256185	0.2602	-0.0200093	-0.0522614	34.0156	44.1007	36.116	34.8249	43.3245	35.6186	37.1461	52.817	34.8311	3.24527	2.46707	3.08975	0.592033	3.6707	1.68281	1.5339	0.797625	2.3835	9.54056	5.59417	8.55507	1.70003	8.47256	4.72454	4.12937	1.51017	6.84301	32.1094	30.6743	30.5628	36.3316	37.522	36.8932	42.6926	42.9575	48.4711	41.6895	43.3836	45.4099	39.0083	39.2596
Cre01.g040250	DNJ9	DnaJ-like protein	0.102162	0.105256	0.110271	0.165518	0.105219	0.0911482	10.8902	10.0711	11.7272	11.6894	10.8711	12.6144	11.7145	11.2955	12.492	0.6312	0.831087	0.494789	0.593665	0.655232	0.263314	0.294308	1.8678	0.374102	5.79602	8.25216	4.21917	5.07868	6.02729	2.08741	2.51235	16.5358	2.99474	10.323	10.6233	11.4075	10.1181	11.168	11.7015	9.21702	9.66342	9.2826	11.3455	10.5329	10.3854	11.4103	12.6225
Cre01.g040300	Cre01.g040300	Catechol O-methyltransferase	-0.772486	-0.437073	-0.387599	-0.477166	-0.734105	-0.236939	14.8154	16.5633	11.0988	8.67306	12.661	6.67252	10.9431	11.8989	9.41785	1.356	2.0623	2.86211	0.363799	2.58872	0.545853	0.30302	1.3875	0.818096	9.1526	12.451	25.7875	4.19458	20.4464	8.18061	2.76904	11.6607	8.68666	15.9817	14.0894	14.5409	13.4804	13.8565	16.9436	17.7611	17.0433	17.4578	12.3901	17.1368	17.5907	13.4962	14.1913
Cre01.g040350	MSH8	DNA mismatch repair protein, MutS homolog	-0.146916	-0.246967	-0.486891	-0.254455	-0.243957	-0.168555	3.92808	4.46876	3.54377	3.54776	3.18874	2.99245	3.31006	3.74618	3.15301	0.272076	0.353089	0.742109	0.297451	0.14417	0.128322	0.0895166	0.456534	0.163634	6.92644	7.90127	20.9413	8.38419	4.52123	4.28821	2.70438	12.1866	5.18979	3.81159	3.85876	4.47146	3.73356	3.89832	3.79479	5.00188	4.64491	4.62034	4.13159	4.07589	4.33797	4.33399	4.24528
Cre01.g040379	Cre01.g040379		-0.130953	-0.511391	-0.148634	-0.416839	0.115581	0.106047	3.0905	2.88403	2.1828	2.82234	2.60169	2.36487	2.16813	2.16032	2.3493	0.340502	0.831712	0.186662	0.0296748	0.066153	0.201942	0.126572	0.178658	0.175707	11.0177	28.8386	8.55146	1.05143	2.54269	8.53923	5.83785	8.26996	7.47913	3.05449	2.7836	3.63436	3.34279	2.96899	2.7588	2.64448	2.56135	2.10849	2.14925	3.85641	3.98418	1.96633	2.18012
Cre01.g040400	Cre01.g040400		0.50995	0.596007	0.546343	0.129961	0.237925	0.339407	13.942	13.4693	13.3855	19.8535	19.6702	15.7854	21.0738	14.7389	16.9358	1.42696	1.71771	1.90046	1.03346	0.256923	0.707777	1.19058	1.83531	1.26297	10.2349	12.7528	14.1979	5.20546	1.30615	4.48374	5.6496	12.4521	7.4574	12.5663	12.7577	13.0067	15.497	13.9875	15.837	12.149	13.1041	15.3487	15.8469	12.6217	11.7452	12.8777	14.4536
Cre01.g040450	HDT1	Histidine-aspartic acid phosphotransferase	0.304225	0.0581495	-0.0717529	0.0424078	0.306388	0.378284	20.8739	25.3661	25.2225	25.7742	24.1354	31.1903	21.7325	26.1228	32.7841	3.89351	6.33404	5.15606	0.817719	1.41521	3.0063	1.34899	4.87128	0.889567	18.6525	24.9704	20.4423	3.17263	5.86361	9.63855	6.20724	18.6476	2.71341	23.0138	21.9585	26.2195	19.0278	20.2917	14.7323	22.3184	26.2416	27.4643	14.5118	28.7554	32.9053	19.0257	19.5856
Cre01.g040500	Cre01.g040500		0.219547	0.1421	-0.193907	-0.0878301	0.231683	0.0677502	25.1857	28.8242	26.6422	29.3254	25.1992	31.2834	27.7927	27.1218	27.9232	1.88235	2.29591	2.92605	0.368218	1.31066	0.676478	0.332226	1.74965	0.37985	7.47388	7.96521	10.9827	1.25563	5.20122	2.16242	1.19537	6.45108	1.36034	26.2713	26.3887	26.9655	21.9555	24.0125	25.5206	30.868	30.4522	30.2813	29.0446	27.3848	24.9146	29.3365	28.6856
Cre01.g040550	Cre01.g040550		0.641823	0.511629	-0.00649627	0.00243076	0.560263	0.60432	2.8358	3.16176	3.38376	4.4247	3.14756	4.98948	4.04289	3.16709	5.1442	0.423924	0.415576	0.339884	0.420017	0.162779	0.219176	0.61617	0.0608549	0.231623	14.949	13.1438	10.0446	9.49255	5.17159	4.39276	15.2408	1.92148	4.50261	2.8139	3.34489	3.29063	2.50755	2.78964	2.26821	3.9005	3.12244	3.36667	2.89292	2.83878	2.84926	3.36958	3.16722
Cre01.g040600	FAP327	Flagellar Associated Protein 327	-0.286811	0.130112	-0.0686145	-0.281295	-0.320092	-0.453792	7.34405	7.57553	7.63742	6.02	7.22367	6.11771	8.03717	6.23354	5.57624	0.442602	1.70728	2.0745	0.409571	1.09406	0.464126	0.191824	0.684719	0.52957	6.02668	22.5368	27.1624	6.8035	15.1454	7.5866	2.38671	10.9844	9.4969	7.88614	7.36148	6.67805	7.23408	7.13113	7.77339	7.87677	7.20643	7.01653	10.7539	6.88176	5.71778	10.0151	9.03684
Cre01.g040701	Cre01.g040701		-0.00255385	0.113461	0.195412	-0.101598	-0.357437	0.504157	50.1612	56.9225	39.9139	50.0725	65.1792	31.1548	54.2655	53.0518	56.6097	14.1629	15.126	11.744	15.335	34.7784	3.44348	21.3249	3.81494	16.9363	28.2348	26.5729	29.4233	30.6255	53.3581	11.0528	39.2973	7.19098	29.9177	61.719	58.6395	39.1742	62.2381	52.0033	27.1934	50.6881	67.4798	39.9084	41.1995	65.9684	76.2908	49.6773	28.5392
Cre01.g040801	Cre01.g040801		0.422622	0.820221	1.34611	1.3135	-0.809801	-0.573711	1.37791	1.27083	3.45365	1.8469	3.23077	1.97017	2.43295	3.15856	2.32046	0.401995	0.379125	0.761061	0.552569	0.580184	0.425129	0.533449	0.131104	0.180045	29.1742	29.8329	22.0364	29.9187	17.9581	21.5783	21.9261	4.15076	7.75901	1.10263	1.018	1.02854	1.48559	2.02198	1.61073	0.914091	1.70577	0.994092	1.6115	0.883929	1.5156	4.622	2.83486
Cre01.g040850	Cre01.g040850		-0.586319	0.146635	-0.0924102	0.0938765	-0.690733	-0.784975	6.63412	6.8396	6.57469	4.41859	6.41523	4.07328	7.34387	7.29945	3.8157	0.698367	1.59487	2.24943	0.508395	1.12807	0.288027	0.097356	1.55755	0.166206	10.5269	23.3181	34.2135	11.5058	17.5842	7.07113	1.32568	21.3379	4.35584	6.21399	5.9422	5.9359	6.95637	7.17219	7.58409	6.91938	6.55884	7.5924	9.47892	5.30881	5.17925	9.01115	8.74377
Cre01.g040900	Cre01.g040900		0.541762	0.128498	0.55266	0.145297	-0.254649	-0.114555	13.5718	13.6873	19.0101	19.7572	20.0764	15.9341	14.8361	15.1376	17.559	3.35731	3.98143	7.49372	3.88445	5.54529	2.669	1.90341	0.845537	0.942339	24.7374	29.0884	39.4197	19.661	27.6209	16.7502	12.8296	5.58566	5.3667	9.0381	11.8725	12.3464	18.8383	13.8692	15.4664	13.5618	13.9405	13.1261	20.8151	12.0216	8.65897	21.599	28.8026
Cre01.g040950	Cre01.g040950		N/A	N/A	N/A	N/A	N/A	N/A	0.642177	0.311294	0.726771	0.509473	0.29822	0.583725	0.252876	0.195954	0.492179	0.248577	0.0790698	0.261967	0.0975286	0.166194	0.0268307	0.0364031	0.0604736	0.0258582	38.7085	25.4004	36.0453	19.1431	55.7286	4.59646	14.3956	30.8611	5.25381	0.703715	1.00497	0.791865	0.595189	0.449554	0.307768	0.335721	0.207666	0.270866	0.41296	0.382698	0.257854	1.08364	0.979432
Cre01.g041000	Cre01.g041000		0.368893	0.0691329	0.151131	-0.231855	0.765223	0.762494	22.7339	26.3486	21.2328	29.3577	29.2585	36.0879	23.8498	22.4368	36.0197	5.632	5.82033	5.72063	3.06895	2.81878	0.831969	2.11743	4.33565	5.46579	24.7735	22.0897	26.9424	10.4536	9.63406	2.30539	8.87818	19.3238	15.1744	26.2344	12.2653	27.7822	23.2796	21.1822	25.6598	28.9761	26.3154	17.1928	22.1959	33.1212	30.29	19.6071	13.2075
Cre01.g041050	AOC6	Cationic amino acid transporter	-0.457922	-0.65957	-0.412619	-1.44669	0.520431	0.582199	12.0547	12.0276	8.53228	8.77625	9.03581	12.2386	7.63144	4.41245	12.7739	4.39626	3.12612	3.28086	0.208872	3.43406	0.525575	0.490729	0.395342	1.26102	36.4692	25.9913	38.4523	2.37997	38.005	4.29441	6.43036	8.9597	9.8718	16.8042	16.0784	15.1402	7.99695	7.29545	9.01309	13.5569	14.1785	11.9805	5.818	13.2208	13.4107	5.64606	5.1188
Cre01.g041100	HLM3	Histone-lysine N-methyltransferase	0.585755	0.11318	-0.0746265	0.203935	0.393128	0.66881	9.49585	10.3401	10.0803	14.2516	9.81888	13.2378	10.2708	11.9102	16.0253	0.746102	1.30021	2.67672	0.188798	1.49387	0.505489	0.790852	1.97473	1.07922	7.85713	12.5744	26.554	1.32475	15.2142	3.81852	7.7	16.5802	6.7345	10.7482	9.64804	9.79679	9.13076	8.63907	9.01225	10.5572	10.5593	10.9715	7.76027	10.8137	11.3789	7.83232	7.79469
Cre01.g041150	Cre01.g041150		-0.0982942	0.0752951	-0.1538	0.286868	-0.236109	-0.517411	11.674	12.4975	12.9753	10.9051	11.2338	11.0164	12.2994	15.2468	9.06485	0.713777	1.40362	3.05541	0.500828	0.624436	0.320268	0.369615	0.814014	0.24193	6.11427	11.2312	23.5479	4.59262	5.55856	2.90718	3.00514	5.3389	2.66888	11.8729	12.5991	12.3438	10.7905	11.2828	11.1546	13.1125	13.812	14.2034	11.5806	10.7517	11.5249	16.4092	15.8974
Cre01.g041200	Cre01.g041200		-0.0723803	0.106276	-0.200351	0.697824	-0.161666	-0.76631	7.65674	6.08371	8.88157	7.28208	5.29489	7.94006	8.24207	9.86813	5.22165	1.07122	1.55633	4.62187	0.47127	0.483028	0.338337	0.670903	1.89711	0.188678	13.9906	25.5819	52.0389	6.47163	9.12252	4.26115	8.13999	19.2247	3.61338	8.19492	8.50611	8.09744	7.23338	8.25166	5.65695	5.1373	6.69638	7.12552	8.36918	4.42819	4.7457	13.7223	13.7898
Cre01.g041256	Cre01.g041256		0.335721	-0.0878689	-0.202872	0.075587	0.517861	0.309806	7.09646	8.56114	6.05339	8.95578	7.43809	8.66742	6.67714	9.02165	7.50342	1.28139	0.937529	0.586171	0.151955	0.570826	0.781462	0.48115	0.452402	0.438044	18.0567	10.951	9.68336	1.69673	7.67436	9.01608	7.20594	5.01462	5.83793	7.6315	8.76708	8.16781	6.29739	5.48597	6.22898	9.37031	9.47725	9.34081	7.789	7.38215	8.00735	5.16301	5.95819
Cre01.g041300	ALG10	a-1,2-glucosyltransferase	-0.0639268	-0.0697016	-0.0584674	0.256937	-0.172256	0.13361	4.81031	7.71795	4.58586	4.60182	7.41142	4.06974	4.58344	9.22248	5.03085	0.27223	0.681842	0.196532	0.267951	0.440625	0.470572	0.277565	1.81797	0.15506	5.65929	8.8345	4.28561	5.82271	5.94521	11.5627	6.05582	19.7123	3.08218	4.52038	5.14474	4.56537	5.13515	4.7745	4.72175	8.0198	7.32495	8.85082	7.59484	7.68204	6.83526	4.56837	4.84059
Cre01.g041351	Cre01.g041351		0.238268	-0.0284597	0.0138245	-0.0980491	0.695651	0.82689	2.49725	2.57413	2.11536	2.9457	2.59891	3.42607	2.44847	2.405	3.75234	0.336376	0.539011	0.830702	0.191106	0.290248	0.153266	0.518038	0.203192	0.279374	13.4699	20.9396	39.27	6.48761	11.1681	4.47353	21.1576	8.44873	7.44531	2.44292	2.73322	3.03028	2.4429	2.13517	2.19903	2.5388	2.38658	2.67093	1.67376	3.27365	2.90105	1.2507	1.20557
Cre01.g041400	Cre01.g041400		0.251033	0.172037	0.0767219	0.394558	0.297325	0.240318	18.51	19.7602	20.1591	22.028	20.8395	24.7727	20.8542	25.9756	23.8129	0.752741	0.67178	1.3916	0.32867	1.33885	0.852959	0.857228	0.369212	0.298535	4.06668	3.39966	6.90308	1.49206	6.42456	3.44313	4.11057	1.42138	1.25367	17.8392	19.0286	17.5915	18.97	19.4758	18.1548	19.0509	19.9492	19.2421	19.3548	20.134	20.8303	18.988	18.9102
Cre01.g041450	PPP4	Phosphoprotein phosphatase 2C-related	-0.114524	0.158353	-0.199035	0.445114	-0.668904	-0.745529	6.78482	7.84551	6.66626	6.26705	6.83448	4.19297	7.57194	10.681	3.97608	0.672809	1.75237	0.713857	0.032641	0.703694	0.362373	0.39933	1.23629	0.195393	9.91639	22.3359	10.7085	0.520835	10.2962	8.64241	5.27381	11.5746	4.9142	5.72849	6.91367	6.80287	6.89424	7.81673	6.5529	8.3801	8.88305	10.3022	7.67264	5.4214	6.41367	7.17428	6.96361
Cre01.g041500	Cre01.g041500		-0.449113	-0.0581026	-0.286648	0.154885	-0.999118	-1.05096	4.44071	5.62388	4.47626	3.25279	4.61049	2.2395	4.26542	6.26126	2.16046	0.427848	1.37587	1.56593	0.0965328	0.833109	0.17107	0.299203	0.701325	0.133261	9.63468	24.4648	34.983	2.9677	18.0699	7.63874	7.01462	11.201	6.16817	3.77938	4.32508	4.71703	4.26196	5.03086	4.52993	5.67994	5.89299	6.33582	7.59399	3.63051	4.61006	5.88277	5.46044
Cre01.g041550	Cre01.g041550		-0.412744	-0.129235	-0.396674	-0.129277	-0.669856	-0.671282	12.8955	17.5429	12.6987	9.68699	13.3257	7.98201	11.7905	16.0393	7.97412	0.612071	1.30899	2.84602	0.694014	1.03754	0.315885	0.520717	0.896671	0.325936	4.7464	7.46164	22.4119	7.1644	7.78596	3.95746	4.4164	5.59046	4.08742	12.6046	13.7024	13.4194	12.0367	13.0383	12.5714	17.8967	18.4085	19.2284	15.4145	17.0536	17.2558	15.6269	15.8034
Cre01.g041583	Cre01.g041583		N/A	N/A	N/A	N/A	N/A	N/A	0.00535672	0	0	0.0106108	0	0	0	0	0	0.0131212	0	0	0.0183784	0	0	0	0	0	244.949	N/A	N/A	173.205	N/A	N/A	N/A	N/A	N/A	0	0	0	0.0321403	0	0	0	0	0	0	0	0	0	0
Cre01.g041650	Cre01.g041650		0.474341	0.513922	0.159458	0.250586	0.306593	-0.698311	1.88866	1.73241	1.54022	2.62389	1.93487	1.90492	2.69687	2.06103	0.949228	0.291147	0.440459	0.961131	0.165908	0.601365	0.457509	0.161382	0.470452	0.294291	15.4155	25.4247	62.4021	6.32297	31.0804	24.0172	5.98403	22.8261	31.0032	2.09342	1.48966	1.8301	2.22073	2.0791	1.61896	1.43847	1.21088	2.30723	2.22803	1.5658	1.64404	2.66626	2.62107
Cre01.g041667	Cre01.g041667		N/A	N/A	N/A	N/A	N/A	N/A	0	0	0	0	0	0	0	0	0	0	0	0	0	0	0	0	0	0	N/A	N/A	N/A	N/A	N/A	N/A	N/A	N/A	N/A	0	0	0	0	0	0	0	0	0	0	0	0	0	0
Cre01.g041752	Cre01.g041752		N/A	N/A	N/A	N/A	N/A	N/A	0.436196	0.173979	0.880505	0.484937	0.519374	0.331254	0.463548	0.453909	0.367706	0.20169	0.155594	0.417925	0.146687	0.0323423	0.0376729	0.119028	0.197713	0.189753	46.2384	89.4324	47.4642	30.2487	6.22717	11.3728	25.6777	43.5579	51.6046	0.164592	0.505629	0.364552	0.596891	0.701863	0.28365	0.09103	0.323842	0.0422567	0.415814	0.0955405	0.0753904	1.14402	1.31473
Cre01.g041800	Cre01.g041800		-0.164674	0.58106	0.131192	0.489307	-0.669956	-0.644739	1.85687	2.31278	1.68731	1.65657	2.53295	1.06052	2.77778	3.24661	1.07922	0.210657	0.227681	0.764601	0.197808	0.405901	0.158778	0.451596	0.505435	0.233384	11.3448	9.84447	45.3148	11.9409	16.0248	14.9718	16.2574	15.5681	21.6253	1.78679	1.81719	2.17284	2.03501	1.73524	1.59413	2.20489	2.03889	2.50689	2.49346	2.09023	2.54231	2.61473	2.31799
Cre01.g041850	Cre01.g041850		0.587	0.345357	0.253737	0.0933413	0.602561	0.673797	3.04863	2.92999	3.60108	4.57941	3.4934	5.46791	3.87318	3.12582	5.74467	0.332554	0.414205	0.561156	0.423014	0.262368	0.106373	0.316445	0.0588239	0.922508	10.9083	14.1367	15.583	9.23729	7.5104	1.9454	8.17014	1.88187	16.0585	3.10921	2.39663	3.20712	3.30307	3.04198	3.23379	3.11869	3.36782	2.8085	2.37808	2.55968	3.34716	3.18812	3.32561
Cre01.g041950	Cre01.g041950		1.57921	0.429437	0.205691	0.565963	1.49383	1.36461	6.92498	9.73114	9.97304	20.6923	11.2223	28.0876	9.32592	14.4057	25.6812	0.619066	1.08659	0.85077	1.28305	3.02197	0.224063	1.19503	2.39564	1.33539	8.93962	11.1662	8.53069	6.2006	26.9282	0.79773	12.814	16.6298	5.19987	7.88408	7.08725	6.90679	5.95168	6.94349	6.77657	10.5272	10.1324	10.2089	7.55174	10.0252	9.94139	10.7374	10.7562
Cre01.g042000	Cre01.g042000		-0.54551	-0.246704	0.527982	0.31782	-1.42993	-1.02711	2.66341	1.9381	3.6124	1.82483	2.79457	1.34074	2.24477	2.41574	1.77258	0.530309	0.641256	1.62827	0.129913	0.316956	0.117546	0.100905	0.152667	0.210947	19.9109	33.0868	45.0743	7.11917	11.3419	8.76726	4.49513	6.31968	11.9006	2.11858	2.32981	2.15581	3.16831	3.32448	2.88344	1.23591	1.25565	1.76829	2.86994	2.30532	2.19349	4.44004	4.26932
Cre01.g042050	MSRB3	Methionine sulphoxide reductase	-0.332274	-0.2176	-0.275032	-0.112272	-0.38129	0.181788	11.8635	11.1135	10.3013	9.42295	9.18453	7.9088	10.2025	10.2814	11.6846	0.58877	0.818341	2.97872	0.669022	1.35377	0.218126	0.786525	0.735574	0.136145	4.96289	7.3635	28.9161	7.09991	14.7396	2.75802	7.70912	7.15441	1.16517	11.61	11.9725	12.8738	11.1969	12.0572	11.4704	10.9614	11.6014	12.0344	10.9984	11.4298	9.65546	11.0115	13.2014
Cre01.g042100	Cre01.g042100		N/A	N/A	N/A	N/A	N/A	N/A	0.00731281	0.0077624	0.0103466	0.00414597	0.00211586	0.0076087	0.00285822	0.00252128	0.00664176	0.00971976	0.00946677	0.0105152	0.00359559	0.00366478	0.00807717	0.00495058	0.00436699	0.000242646	132.914	121.957	101.63	86.7248	173.205	106.157	173.205	173.205	3.65334	0.00753277	0	0	0	0.0243382	0.0120059	0	0	0.00997963	0.0227944	0	0.0138004	0.00713668	0
Cre01.g042150	Cre01.g042150		-0.0954962	0.118384	0.0592475	0.273274	0.114296	0.119431	8.64209	8.05569	9.05715	8.08856	8.3934	9.80388	9.38114	9.73568	9.83884	0.617322	0.750542	1.7237	0.37911	1.01797	0.321522	0.477979	0.81687	0.382968	7.1432	9.31692	19.0314	4.68699	12.1283	3.27954	5.0951	8.39048	3.89241	7.47362	9.22331	9.05302	8.60199	8.81512	8.68546	8.30416	8.92733	7.8956	8.77868	7.33749	7.09085	7.60983	7.62963
Cre01.g042200	PBA1		-0.822378	-0.208844	0.00657193	-0.154565	-0.165762	0.0179842	207.826	138.533	195.915	117.528	139.165	174.65	179.818	124.458	198.373	18.8322	23.211	23.4966	4.00545	13.26	12.1177	16.4198	15.3573	8.18314	9.06151	16.7549	11.9932	3.40809	9.52825	6.93825	9.13138	12.3393	4.12514	223.446	178.613	190.429	219.866	222.235	212.369	113.389	117.766	142.538	172.836	156.628	128.04	219.172	218.304
Cre01.g042250	Cre01.g042250		-0.303087	-0.117728	-0.332729	-0.30814	-0.522563	-0.529874	2.45782	2.63337	1.99411	1.9921	2.09098	1.38817	2.26522	2.12693	1.38115	0.336491	0.367753	0.681476	0.110656	0.0754523	0.112036	0.289641	0.669999	0.238287	13.6906	13.9651	34.1745	5.55474	3.60846	8.07081	12.7865	31.5008	17.2528	2.77772	2.49198	2.79357	2.28498	2.5046	1.89405	2.39893	2.21713	2.42339	3.14972	2.60803	3.00302	2.73193	2.77707
Cre01.g042300	SRR6	Scavenger receptor cysteine rich (SRCR) protein	0.0210001	0.370093	0.388969	0.398951	-0.572359	-0.52554	8.05903	8.88029	16.3415	8.17719	11.6284	10.9899	10.4158	11.7091	11.3524	0.765256	0.958782	5.62159	0.537381	1.08968	0.609993	0.779803	0.113285	0.825445	9.49564	10.7967	34.4007	6.5717	9.37088	5.55047	7.48675	0.967495	7.27108	8.75299	8.63644	7.37093	7.16983	8.84529	7.57868	8.45699	8.75707	7.53309	8.56058	9.85453	10.1195	22.8173	22.1453
Cre01.g042450	Cre01.g042450		-0.182779	0.0817101	0.0344935	0.419253	-0.179818	-0.289387	6.29831	4.25291	6.29512	5.54884	4.35582	5.55743	6.66532	5.68714	5.15098	0.5807	0.396513	1.89646	0.274806	0.252005	0.112891	0.337231	0.318332	0.236203	9.21993	9.32333	30.1258	4.95249	5.78547	2.03136	5.05948	5.59741	4.58559	5.9627	6.05071	5.50976	6.49425	7.16963	6.60281	4.57564	4.64974	4.41546	4.35754	3.7478	3.77127	5.01575	4.51598
Cre01.g042550	Cre01.g042550		-0.263274	-0.17454	-0.10919	-0.05218	0.0509584	0.163668	36.6223	30.5635	36.0463	30.5135	28.3357	37.3422	32.4492	29.4779	40.3766	1.48097	2.64589	13.3707	0.314279	1.36166	1.6142	1.60944	3.9625	1.87624	4.04391	8.65701	37.0933	1.02997	4.80544	4.32271	4.95987	13.4423	4.64685	34.3225	37.684	35.9027	37.9628	35.9198	37.9421	30.938	30.5379	27.1617	27.9164	33.5491	33.2782	23.7827	23.0213
Cre01.g042600	Cre01.g042600		N/A	N/A	N/A	N/A	N/A	N/A	0	0	0	0	0	0	0	0	0	0	0	0	0	0	0	0	0	0	N/A	N/A	N/A	N/A	N/A	N/A	N/A	N/A	N/A	0	0	0	0	0	0	0	0	0	0	0	0	0	0
Cre01.g042650	Cre01.g042650		N/A	N/A	N/A	N/A	N/A	N/A	0	0	0	0	0	0	0.0727893	0	0	0	0	0	0	0	0	0.126075	0	0	N/A	N/A	N/A	N/A	N/A	N/A	173.205	N/A	N/A	0	0	0	0	0	0	0	0	0	0	0	0	0	0
Cre01.g042700	Cre01.g042700		-2.52103	-1.13547	N/A	N/A	N/A	N/A	2.64258	0.659547	0.688145	0.460388	0.137917	0.0839196	1.20287	0.262887	0.0640787	1.00222	0.357769	0.346484	0.0376892	0.0862945	0.0729975	0.140592	0.0501894	0.0306459	37.9259	54.2447	50.3504	8.18641	62.5699	86.985	11.688	19.0916	47.8254	1.66256	2.11191	1.52147	3.76462	3.64711	3.1478	0.412778	0.418176	0.274734	1.20146	0.935284	0.714848	0.609991	0.38329
Cre01.g042750	ACH1	Aconitate hydratase	-0.303859	0.0662733	0.117729	0.0316341	-0.572017	-0.725024	932.205	897.45	1073.99	755.163	973.757	722.448	976.026	917.346	649.751	68.9184	54.533	80.9611	25.1473	53.8665	46.7313	50.2685	67.8876	9.63941	7.39306	6.07644	7.53833	3.33006	5.53182	6.46847	5.15032	7.40044	1.48355	1058.67	948.661	928.155	899.725	898.418	859.599	976.262	939.77	897.761	893.008	840.144	837.758	1175.94	1179.29
Cre01.g042800	DVR1	3,8-Divinyl protochlorophyllide a 8-vinyl reductase, chloroplast precursor	-0.16108	-0.144096	0.0041354	-0.230472	0.398488	0.508553	86.8565	70.9271	66.5751	77.6806	71.1307	87.7544	78.6005	60.4551	94.7113	3.77692	7.63138	17.7527	4.20026	2.03311	3.57088	2.40091	5.42913	3.94615	4.34845	10.7595	26.6657	5.40708	2.85828	4.06918	3.05457	8.98043	4.16651	89.4519	88.3437	89.3764	82.224	81.8326	89.9107	79.9889	80.175	65.1136	61.9383	70.3572	67.9894	52.1185	51.8626
Cre01.g042850	Cre01.g042850		0.670255	0.292622	0.148673	0.0329836	0.705381	0.913531	14.8291	18.8563	14.481	23.5984	20.9031	23.6123	18.1637	19.2923	27.2771	1.16374	3.93826	2.36718	1.21513	4.48339	0.233658	0.92367	1.24629	1.50186	7.84766	20.8857	16.3468	5.14919	21.4485	0.989559	5.08525	6.46001	5.50594	15.5901	14.5099	13.1456	16.3648	14.0285	15.336	17.1873	16.7835	17.8068	14.0449	23.8944	23.4207	12.4414	12.3234
Cre01.g042900	RRM1	Putative rRNA (adenine-N6-)-methyltransferase	0.407597	0.159211	0.268622	0.471201	0.509876	0.545341	19.9548	18.0062	20.398	26.4695	21.6913	29.0453	22.283	24.9613	29.7682	1.84934	4.36941	1.39749	0.532418	1.47646	2.25356	0.698431	2.73313	1.89664	9.26766	24.2661	6.85109	2.01144	6.80672	7.75878	3.13437	10.9495	6.37138	21.5356	17.9945	17.4157	21.9108	20.3297	20.5422	15.7304	15.6405	16.4292	13.4772	24.7818	21.978	20.4967	21.4551
Cre01.g042950	Cre01.g042950		0.127817	0.146048	-0.172466	-0.108773	0.10371	0.20848	28.6976	39.1185	30.9456	31.3562	34.7108	33.252	31.7549	36.2776	35.7567	4.47868	3.17941	2.50736	0.984773	1.4714	1.60967	2.39258	5.27199	0.929894	15.6064	8.12764	8.10249	3.1406	4.23903	4.84082	7.53453	14.5324	2.60062	29.5413	31.8596	35.6203	26.1087	24.2235	24.8325	39.4746	40.5784	43.7761	34.3359	37.2032	39.343	32.2315	27.1977
Cre01.g043000	Cre01.g043000		0.192415	0.173282	0.019095	0.650651	-0.108971	-0.129201	17.495	16.5521	16.6263	19.991	16.7726	15.4167	19.7277	25.9847	15.2021	1.25811	1.36693	2.59862	0.517195	1.58377	0.467121	1.07747	2.25097	0.905117	7.19129	8.25834	15.6296	2.58714	9.44263	3.02996	5.46171	8.66266	5.95391	16.0041	16.1552	17.2173	18.8838	18.8088	17.9005	16.401	16.7856	17.4785	14.0758	16.5117	18.0598	19.8655	19.2301
Cre01.g043050	SNR2	SNARE-associated Golgi protein	-0.324432	-0.413685	-0.176113	-0.376846	-0.0425697	-0.127353	28.037	20.655	21.2839	22.3907	18.2814	20.665	21.0475	15.9068	19.4856	2.46213	1.62526	5.73632	0.972546	1.23338	1.43942	1.25111	0.605174	1.23574	8.78171	7.8686	26.9515	4.34353	6.74662	6.96546	5.94421	3.80449	6.34179	29.5023	31.7293	26.3934	28.1733	27.8162	24.6075	18.8142	19.4332	20.2646	23.0676	22.127	20.2235	25.8458	27.3331
Cre01.g043100	Cre01.g043100		0.286645	0.0640524	0.190397	0.257139	0.581633	0.424982	6.7033	6.78791	6.65591	8.17668	7.74554	9.96085	7.00761	8.11228	8.93593	0.761738	0.811857	0.872695	0.753496	0.615295	0.0965836	0.526637	1.07252	0.663615	11.3636	11.9603	13.1116	9.21518	7.94387	0.969632	7.51522	13.221	7.42637	5.50593	6.66921	7.89204	6.88434	6.56023	6.70803	5.77486	6.19318	6.3733	7.93721	7.36874	7.08019	5.1317	6.44471
Cre01.g043150	Cre01.g043150	bZIP transcription factor	0.107092	-0.0365218	0.101922	0.626863	-0.247407	-0.413552	12.2291	12.2103	13.5235	13.1714	13.1041	11.3923	11.9234	18.8552	10.153	1.58426	1.83521	3.34675	0.687926	0.518189	1.79981	2.49792	4.70932	0.834636	12.9548	15.0301	24.7477	5.22288	3.95441	15.7985	20.9498	24.9763	8.22056	12.4387	10.4266	11.5778	13.4315	14.5998	10.9001	13.0622	12.5417	10.7833	14.2187	9.28129	13.3745	18.4519	16.6406
Cre01.g043200	Cre01.g043200	conserved expressed protein	-0.466027	-0.0203565	-0.112976	-0.0314148	0.253232	0.630249	88.2001	73.1881	61.0091	63.8529	67.6754	72.7152	86.9643	71.6116	94.4318	9.99738	3.60394	14.5989	4.2428	1.75867	3.86449	2.56352	1.63766	8.81399	11.3349	4.92422	23.929	6.64464	2.59868	5.31455	2.94778	2.28686	9.33371	77.5411	90.4946	105.94	86.8393	80.1812	88.2044	69.7557	73.1724	69.5861	77.9368	77.0762	71.6011	44.3243	46.2497
Cre01.g043250	Cre01.g043250		-0.881226	-0.536673	-0.441922	-0.424453	0.219745	0.0530337	3.79262	8.45265	2.49954	2.05904	6.22244	2.91079	2.61448	6.29825	2.59314	0.975832	1.38001	0.43095	0.384016	0.723837	0.119759	0.465021	0.454935	0.03671	25.7297	16.3264	17.2411	18.6503	11.6327	4.11433	17.7864	7.2232	1.41566	3.85543	4.63792	5.04288	3.0037	2.42984	3.78596	8.42919	7.33235	7.12464	10.9952	8.28335	8.55115	2.13412	2.75778
Cre01.g043300	Cre01.g043300		0.472285	0.277817	-0.142273	0.72567	0.372177	0.184027	1.97428	1.9635	2.51819	2.73893	1.77911	3.25931	2.39354	3.24698	2.8608	0.217331	0.582842	0.434465	0.476599	0.196556	0.467089	0.350754	0.0712326	0.20114	11.0081	29.6838	17.253	17.4009	11.048	14.3309	14.6542	2.19381	7.03091	2.16022	2.25976	1.99398	1.77558	1.6912	1.96496	2.75667	1.75178	2.56159	1.92315	1.30342	1.4844	2.28442	1.83416
Cre01.g043350	CAO1	Chlorophyllide a oxygenase, chloroplast precursor	-0.189207	-0.209663	-0.175476	-0.176904	0.239556	0.199492	102.274	121.616	87.4003	89.7035	107.688	103.187	88.4406	107.581	100.361	9.11075	8.75522	7.79944	3.73259	2.12207	3.53927	5.31042	10.4112	1.68992	8.90816	7.19907	8.92382	4.16103	1.97057	3.42995	6.00451	9.67749	1.68384	111.874	110.659	108.207	95.5953	90.1778	97.1323	120.353	122.879	115.685	108.904	128.755	133.12	82.5508	81.7078
Cre01.g043400	Cre01.g043400		0.0331608	-0.0407231	0.040251	0.0282807	-0.365784	-0.277132	4.9495	4.74185	6.87906	5.06458	4.87601	5.33847	4.81174	4.83572	5.6768	0.428776	0.270295	0.901123	0.127916	0.139512	0.256468	0.559255	1.27105	0.458365	8.66301	5.70019	13.0995	2.52571	2.86118	4.80414	11.6227	26.2846	8.07434	5.57059	4.33998	4.92166	4.95748	4.66983	5.23746	4.60623	4.3895	4.65068	4.68867	4.98158	5.13446	7.23953	7.2907
Cre01.g043450	Cre01.g043450		-0.0874301	-0.0564939	-0.0830444	-0.423895	0.433657	0.628225	22.6695	19.8665	16.8886	21.3365	18.7553	22.8106	21.799	14.8087	26.104	2.18412	1.88756	2.92485	0.206265	0.974323	2.16379	1.84098	1.85049	1.07929	9.63462	9.50119	17.3185	0.966726	5.19493	9.48592	8.44527	12.496	4.13457	25.3443	22.6267	19.6803	22.1101	21.2534	25.0023	22.0504	22.0437	17.4747	18.6476	20.1305	18.8523	15.099	14.8716
Cre01.g043500	Cre01.g043500		0.403401	0.124881	-0.12184	0.192322	0.536513	0.428201	6.12493	7.27885	5.6525	8.10097	6.68938	8.19874	6.67874	8.31683	7.60575	0.610898	0.948028	0.522964	0.417992	0.499786	0.315419	0.621342	0.915167	0.599248	9.97395	13.0244	9.25191	5.15977	7.47134	3.84717	9.30329	11.0038	7.87888	6.58155	5.98621	6.7431	6.51392	5.12557	5.79925	8.14203	7.25669	7.39371	5.51896	7.28428	8.07746	5.04141	5.63175
Cre01.g043550	Cre01.g043550		N/A	N/A	N/A	N/A	-0.3913	-0.609193	0.901435	0.999151	1.46842	1.09652	1.39859	1.11959	0.735624	1.12699	0.962643	0.216286	0.171864	0.409774	0.0959323	0.378966	0.0745048	0.0404779	0.454348	0.145777	23.9935	17.201	27.9058	8.74882	27.0963	6.65467	5.50253	40.3152	15.1434	0.860038	1.21716	1.06657	0.766343	0.606663	0.891833	1.03275	0.880226	1.00483	1.22295	1.11669	0.737462	1.8982	1.63483
Cre01.g043600	Cre01.g043600		0.44315	0.508293	0.165693	0.250099	0.115086	0.188263	3.90153	4.37844	4.61051	5.30441	4.91132	4.99336	5.54941	5.20723	5.25317	0.614034	0.395171	0.961298	0.393121	0.225885	0.513892	0.123902	0.0606344	0.269712	15.7383	9.02538	20.8501	7.41121	4.59928	10.2915	2.2327	1.16443	5.13428	3.87867	3.29986	5.06213	3.51089	3.90786	3.74979	4.43046	4.62931	4.59655	4.54617	3.58559	4.48256	5.59951	5.85226
Cre01.g043650	DLU2	Outer Arm Dynein assembly	-0.649782	-0.0934611	-0.165175	-0.412999	-0.681409	-0.76655	8.42105	7.49399	6.70561	5.36738	6.68329	4.18132	7.89281	5.62844	3.9417	0.37933	1.43553	1.40474	0.0199843	1.20599	0.204615	0.266215	0.794248	0.187728	4.50454	19.1557	20.9488	0.372329	18.0449	4.89355	3.37288	14.1113	4.76263	7.90743	8.37719	8.50506	8.93149	8.70705	8.09806	7.95839	7.19294	7.85143	9.87101	6.14676	5.94339	7.62592	7.96103
Cre01.g043700	Cre01.g043700		0.269835	0.206635	0.0397513	0.22029	0.644605	0.678629	4.15779	4.06456	3.23591	5.01292	4.17811	5.05874	4.79806	4.73508	5.17946	0.389877	0.45847	0.760943	0.309327	0.400883	0.193803	0.142599	0.328566	0.732646	9.37703	11.2797	23.5156	6.17059	9.59484	3.83106	2.97202	6.93898	14.1452	4.32152	4.1988	4.80318	3.65231	3.99229	3.97862	3.936	4.67368	3.77994	3.452	4.02752	4.51822	2.47075	2.69965
Cre01.g043750	BBS7	Bardet-Biedl syndrome-7 associated protein	-0.0929343	0.175682	0.247864	0.106111	-0.176537	-0.125689	19.3079	17.0652	19.5199	18.1034	20.2641	17.2716	21.8083	18.3677	17.8912	1.25154	2.98318	3.36219	0.25641	1.2873	0.52755	1.36373	0.394412	0.132567	6.48197	17.4811	17.2245	1.41636	6.35263	3.05443	6.25325	2.14732	0.740963	19.5326	19.3952	16.9945	19.7258	20.8044	19.3952	15.7674	14.4636	15.3607	22.5108	18.462	15.8269	21.6095	22.5507
Cre01.g043800	Cre01.g043800		-1.0943	-0.200996	-0.19867	-0.594399	-1.7642	-1.70246	10.5935	9.65871	9.01729	4.9616	8.41615	2.6546	9.21581	6.39716	2.77067	0.534739	3.04962	4.77797	0.402505	1.2794	0.191551	0.957454	0.883292	0.466625	5.0478	31.5738	52.9867	8.11239	15.2017	7.2158	10.3892	13.8076	16.8416	11.2608	10.2398	9.93832	10.3661	10.549	11.207	8.39034	8.10794	8.53998	15.8744	8.46218	8.57741	13.1162	13.7948
Cre01.g043817	Cre01.g043817		N/A	N/A	N/A	N/A	N/A	N/A	0	0	0.0504435	0.0307438	0	0.0414467	0.269839	0.661917	0.0672484	0	0	0.0557103	0.0532499	0	0.0717877	0.306337	0.102844	0.0582894	N/A	N/A	110.441	173.205	N/A	173.205	113.526	15.5372	86.6779	0	0	0	0	0	0	0	0	0	0	0	0	0.110061	0
Cre01.g043850	Cre01.g043850		0.615238	0.264799	0.170881	0.383545	0.58295	0.337777	6.86194	6.56875	7.42236	10.5112	7.39474	11.118	8.24441	8.56921	9.38043	0.656048	0.877613	1.03823	0.556354	1.10104	1.04117	0.256931	0.910811	0.367119	9.56067	13.3604	13.9879	5.29296	14.8895	9.3647	3.11643	10.6289	3.91367	7.05748	6.9539	5.80079	6.52614	7.0624	7.77096	7.19168	6.88645	7.67488	6.57887	5.43305	5.64755	9.03818	7.85495
Cre01.g043901	Cre01.g043901		N/A	N/A	N/A	N/A	N/A	N/A	0	0	0	0	0	0	0	0	0	0	0	0	0	0	0	0	0	0	N/A	N/A	N/A	N/A	N/A	N/A	N/A	N/A	N/A	0	0	0	0	0	0	0	0	0	0	0	0	0	0
Cre01.g043950	Cre01.g043950		0.250904	0.68917	-0.143406	0.244228	0.582541	0.163057	10.108	15.7294	8.73253	12.0281	14.2411	13.0768	16.2977	18.6309	9.77744	2.07936	1.79851	5.43608	1.27844	0.534181	0.187189	1.24741	1.13511	0.538602	20.5714	11.434	62.2509	10.6288	3.75098	1.43146	7.65387	6.09263	5.50862	10.5342	10.8134	13.0341	8.57435	6.99669	10.6954	16.6391	17.2868	16.942	16.5331	12.8737	14.1019	11.9572	14.3002
Cre01.g044000	Cre01.g044000		0.558165	0.600155	0.317598	0.123416	0.579707	0.550143	29.167	31.9553	30.0391	42.9454	39.8244	44.8948	44.2137	34.8092	43.9842	1.7575	2.80923	2.20416	2.0819	3.93382	1.83249	5.42515	4.89357	1.8775	6.02564	8.79113	7.33764	4.84779	9.87792	4.08174	12.2703	14.0583	4.26857	28.1495	27.9672	26.8312	30.7707	30.0977	31.1857	33.857	32.8011	34.2481	33.1091	31.0208	26.6955	28.1567	27.4793
Cre01.g044050	Cre01.g044050	ATPase synthase subunit, vacuolar	0.080235	1.0826	-0.680969	-0.639211	0.277029	0.850622	29.7239	46.0313	47.1338	31.4238	28.7118	57.1119	62.9506	29.555	84.9954	18.2035	22.4905	23.9666	3.83767	10.3595	12.9103	26.9893	15.8725	16.9994	61.2421	48.8592	50.848	12.2126	36.0809	22.6052	42.8738	53.705	20.0004	27.2437	0	36.3578	38.9447	53.781	22.0163	22.3716	46.5998	71.8182	37.1301	24.5824	73.6856	62.7116	18.6296
Cre01.g044100	AMB3	Beta-amylase	-0.274243	-0.00706594	-0.201304	0.113079	-0.475392	-0.645421	34.5767	37.7107	35.8677	28.5909	32.7994	25.7986	34.4077	40.7854	22.9304	0.944103	1.08538	10.015	1.72389	2.02537	0.490814	0.753334	3.08953	0.6349	2.73046	2.87818	27.922	6.02951	6.17502	1.90248	2.18943	7.57508	2.76881	35.0883	35.5131	35.6007	33.5534	33.5584	34.1461	37.423	37.3869	39.6667	36.9952	36.6324	38.1602	46.3327	46.3234
Cre01.g044150	Cre01.g044150		-0.250308	-0.134436	-0.167048	0.0550382	-0.449067	-0.314221	4.1327	4.48672	3.76532	3.47443	3.99615	2.75816	3.765	4.66119	3.02839	0.301824	0.539528	0.232794	0.255943	0.286126	0.261429	0.575536	0.164513	0.188509	7.3033	12.025	6.18257	7.36646	7.16003	9.47838	15.2865	3.52941	6.22471	3.86894	3.89881	4.01089	4.28505	4.0629	4.66963	4.80069	4.89308	4.41431	5.10041	3.77214	3.93967	4.19	3.63573
Cre01.g044200	Cre01.g044200		-0.100604	0.122229	0.0310411	-0.318436	-0.374285	-0.204648	7.23342	7.68028	7.44738	6.74619	7.84732	5.74556	7.87296	6.15912	6.46247	0.885865	2.07024	1.59499	0.600172	1.81465	0.183608	0.954373	0.681286	0.495267	12.2468	26.9553	21.4168	8.89645	23.1244	3.19564	12.1222	11.0614	7.66374	7.27578	7.20633	5.51962	7.87914	7.67918	7.84045	6.96615	7.8893	7.01795	11.7059	6.52232	5.98008	8.94785	8.68057
Cre01.g044250	CAM4	Calmodulin-like protein	-0.678717	-0.352773	-0.717155	-1.07163	-0.0652251	-0.394662	5.09858	6.40037	3.55799	3.18519	3.89332	3.40071	3.99259	3.04517	2.70645	1.02568	0.405158	0.695383	0.0400078	0.414292	0.330279	0.174076	0.0896232	0.104026	20.117	6.33022	19.5443	1.25606	10.6411	9.71204	4.35997	2.94312	3.84362	6.98361	5.16949	5.23035	4.18071	4.23289	4.79445	7.00366	6.43371	6.28209	6.47759	5.74315	6.46203	4.3308	4.3654
Cre01.g044276	Cre01.g044276		N/A	N/A	N/A	N/A	N/A	N/A	0.00366932	0.0124667	0	0	0	0	0.00854487	0	0	0.00898795	0.0207347	0	0	0	0	0.0148001	0	0	244.949	166.321	N/A	N/A	N/A	N/A	173.205	N/A	N/A	0	0	0	0	0.0220159	0	0	0.0493294	0	0	0.0254709	0	0	0
Cre01.g044300	Cre01.g044300		N/A	N/A	N/A	N/A	N/A	N/A	0.095608	0.091574	0.0724421	0.102642	0.150751	0.0467707	0.199559	0.173598	0.0487687	0.0670619	0.0915106	0.0607734	0.0568988	0.0829493	0.0208246	0.0995619	0.0677884	0.0226301	70.1425	99.9308	83.8924	55.4344	55.024	44.5249	49.8909	39.0492	46.403	0.0727139	0.0401961	0.01488	0.199114	0.131107	0.115637	0.0362014	0.0613067	0.123129	0.264207	0.0379561	0.0266436	0.0275605	0.0379307
Cre01.g044350	Cre01.g044350		-0.189947	0.529082	0.137723	0.383471	-0.148558	-0.359194	5.44638	5.72301	6.40581	4.7745	6.29627	5.77901	7.85918	7.46553	4.99397	0.314512	1.15821	2.21601	0.159527	0.441797	0.285147	0.892919	1.43698	0.0496328	5.77471	20.2378	34.5938	3.34122	7.0168	4.93419	11.3615	19.2482	0.993854	5.33737	5.31857	4.97168	5.50339	5.88225	5.66501	5.09248	5.56361	6.24919	7.80689	4.87796	4.74794	8.36426	8.75135
Cre01.g044400	Cre01.g044400		0.0215249	-0.0752085	0.0615385	0.300591	0.276682	0.486039	31.4457	29.8396	26.8257	31.9183	31.1399	32.4968	29.8484	36.7519	37.5719	4.69092	3.01213	3.03175	1.08492	2.06126	1.68151	2.55219	3.77531	1.12444	14.9175	10.0944	11.3017	3.39905	6.61936	5.17439	8.55053	10.2724	2.99277	29.9534	26.3066	25.896	35.6103	34.7077	36.1999	26.8551	27.446	28.5936	29.7708	35.0264	31.3456	24.0023	24.2336
Cre01.g044450	Cre01.g044450		0.255416	0.0190574	0.222967	0.810533	0.0827382	0.253278	3.89593	3.82693	4.01687	4.65049	4.46653	4.25397	3.94773	6.7119	4.78775	0.429592	0.588424	0.4723	0.26336	0.292744	0.421661	0.0457925	0.38872	0.282459	11.0267	15.3759	11.7579	5.66305	6.55418	9.91218	1.15997	5.79151	5.89961	4.02684	3.70264	3.5965	4.24698	3.3289	4.47371	3.81881	4.02571	3.86575	2.75847	4.55993	3.93291	3.31881	3.86368
Cre01.g044550	Cre01.g044550		0.838672	0.556792	0.647374	0.625901	0.850426	0.899889	13.4271	14.3502	13.6075	24.013	22.4769	24.5347	19.7512	22.1448	25.3905	1.20882	0.583346	3.05187	0.69727	2.01352	0.751869	1.32568	1.24112	2.06544	9.00285	4.06508	22.4279	2.90372	8.95819	3.06451	6.71191	5.60457	8.13471	12.8335	12.5426	12.3731	12.9761	15.3703	14.4669	14.3831	14.5239	15.0505	14.398	14.4735	13.2721	9.64196	11.0881
Cre01.g044600	Cre01.g044600		-0.0800126	0.00105849	-0.0280596	0.244446	-0.0213489	-0.143191	29.9743	34.3224	31.7597	28.3572	33.6613	31.2932	29.9963	40.6596	28.7588	1.56289	4.04674	1.75456	0.208319	2.61343	1.80089	0.6139	2.89563	0.352305	5.2141	11.7904	5.5245	0.734624	7.76391	5.75489	2.04658	7.12165	1.22503	28.1659	32.4054	30.3446	28.8005	29.1984	30.9312	35.3188	35.9768	36.9698	38.9405	28.7955	29.9328	30.6955	29.7331
Cre01.g044650	Cre01.g044650		0.0318385	0.0663249	0.130487	0.0931749	0.145539	0.0319522	30.9424	33.2221	30.4008	31.6328	36.367	33.6277	32.3981	35.4385	31.0816	1.20473	2.86666	1.04515	0.449872	2.20118	0.741193	0.606127	2.80438	1.1127	3.89347	8.62876	3.43789	1.42217	6.05269	2.20412	1.87087	7.91336	3.57993	29.2573	32.7096	30.2171	31.74	30.62	31.1103	30.8852	32.3593	33.8121	38.1111	30.0781	34.0869	30.4357	32.0557
Cre01.g044700	Cre01.g044700	Glutathione S-transferase	-0.0173652	-0.401944	-0.19209	-0.375954	0.577976	0.533295	11.5649	10.0339	9.71605	11.4265	8.78306	14.5037	8.75275	7.7321	14.0614	1.76582	1.6838	3.30257	0.308116	0.955202	1.1609	1.12666	0.0670189	0.33514	15.2688	16.781	33.9909	2.69649	10.8755	8.00415	12.8721	0.866763	2.38341	11.1372	13.801	13.4427	9.89654	9.54057	11.5714	12.6491	11.4577	9.60364	8.11391	9.11161	9.26756	6.46941	6.37364
Cre01.g044750	Cre01.g044750		-0.130078	0.138112	0.676591	0.47527	-0.492053	-0.23336	13.9646	9.32063	19.9567	12.7606	14.8977	14.1895	15.3675	12.9573	16.9762	2.94114	1.44549	3.16454	0.758169	0.813459	0.625339	2.21403	1.59139	0.65007	21.0615	15.5085	15.857	5.9415	5.4603	4.40707	14.4072	12.2818	3.8293	12.3738	12.1441	10.1582	14.9358	18.1983	15.9772	8.66557	7.15923	8.45746	10.6563	10.6802	10.305	18.7342	18.4122
Cre01.g044800	PFL1	Pyruvate-formate lyase	0.017888	0.0528293	0.132464	0.867311	0.239717	-0.251496	238.508	162.908	341.461	241.483	178.574	403.183	247.403	297.187	286.835	20.7345	33.8385	72.5788	10.7131	42.0347	30.1126	23.4043	79.1944	5.25062	8.69345	20.7715	21.2554	4.43635	23.539	7.46872	9.45997	26.648	1.83053	228.218	255.05	211.964	258.611	256.786	220.417	147.365	143.18	176.443	226.166	147.033	137.263	298.786	266.352
Cre01.g044850	Cre01.g044850		0.581195	-0.083669	-0.192259	0.306094	0.579447	0.415598	1.115	1.31309	1.34373	1.66814	1.14926	2.0079	1.05218	1.62344	1.79234	0.115676	0.160006	0.118328	0.0556496	0.0293653	0.195894	0.241972	0.0275704	0.155951	10.3745	12.1855	8.80594	3.33602	2.55516	9.75613	22.9973	1.69827	8.70097	1.11392	1.29399	1.11779	1.15177	0.936049	1.0765	1.33815	1.37823	1.5422	1.34636	1.07607	1.1975	1.20908	1.21865
Cre01.g044900	Cre01.g044900		0.0349561	0.36763	0.0603973	-0.305093	0.109691	-0.174095	7.19661	10.1606	7.02688	7.37311	10.595	7.58198	9.28529	8.22392	6.22809	0.657953	1.04969	2.0689	0.423052	0.619072	0.326479	0.210163	0.142402	0.394659	9.14255	10.331	29.4426	5.73776	5.84304	4.30599	2.2634	1.73156	6.33676	8.39208	7.3528	7.25058	6.89362	6.58065	6.70994	9.84959	9.56877	9.71934	12.2915	9.8609	9.67374	8.34045	9.54549
Cre01.g044950	Cre01.g044950		N/A	N/A	N/A	N/A	N/A	N/A	0.0483744	0.00968062	0.131856	0.0927732	0.014925	0.111093	0.157362	0.0121702	0.0903132	0.0332934	0.0142433	0.0970215	0.0534202	0.00661816	0.04599	0.0702134	0.0210793	0.017456	68.8244	147.133	73.5815	57.5815	44.3428	41.3978	44.6191	173.205	19.3283	0.0534415	0.061541	0	0.0430387	0.100357	0.0318679	0.0110854	0	0.0102828	0	0	0.0367155	0.164573	0.22065
Cre01.g045000	PRL9	Predicted extracellular protein	N/A	N/A	N/A	N/A	N/A	N/A	0.0815653	0.120472	0.199111	0.14241	0.136972	0.234105	0.140904	0.132065	0.213015	0.0746986	0.0399162	0.152779	0.246662	0.0823115	0.0638542	0.0681293	0.0569952	0.13101	91.5814	33.1331	76.7308	173.205	60.0938	27.2759	48.3515	43.1571	61.5028	0	0	0.146454	0.174101	0.0543855	0.114451	0.178754	0.121245	0.110946	0.0546902	0.125514	0.131684	0.0681715	0.12623
Cre01.g045050	Cre01.g045050		N/A	N/A	N/A	N/A	N/A	N/A	0	0.00956325	0	0.0210395	0	0.0453543	0	0	0	0	0.0234251	0	0.0364414	0	0.0393036	0	0	0	N/A	244.949	N/A	173.205	N/A	86.659	N/A	N/A	N/A	0	0	0	0	0	0	0	0	0.0573795	0	0	0	0	0
Cre01.g045100	Cre01.g045100		-0.232931	0.0608953	0.148034	0.233491	0.0368422	0.425991	59.6979	48.5828	54.6575	50.7972	53.8326	56.0713	62.2717	57.1177	73.4321	2.67027	3.42359	8.92096	4.9838	2.14425	2.63288	5.3878	6.42208	8.2034	4.47296	7.04692	16.3216	9.81116	3.98319	4.6956	8.65208	11.2436	11.1714	58.6296	59.8148	56.8343	62.4632	57.2146	63.231	44.6819	52.6902	47.0934	52.982	46.8123	47.237	45.1076	47.1869
Cre01.g045150	FAP304	Flagellar Associated Protein 304	-0.0975312	0.112798	0.339611	0.434653	-0.0947335	-0.0481873	3.61841	4.17245	3.37344	3.38188	5.27989	3.15904	3.91267	5.63943	3.26263	0.245889	0.66101	0.216098	0.368034	0.765649	0.351396	0.102507	0.346683	0.335506	6.79551	15.8422	6.40588	10.8825	14.5012	11.1235	2.61988	6.14748	10.2833	3.42002	3.52716	3.40467	3.55844	3.74733	4.05283	3.64538	3.34206	4.69143	4.63267	3.78513	4.93806	3.47733	3.45093
Cre01.g045200	Cre01.g045200		N/A	N/A	N/A	N/A	N/A	N/A	0.693968	0.70084	0.662374	1.81853	2.76575	2.29269	1.09255	1.39239	0.549898	0.138052	0.232061	0.316515	0.0381391	1.22659	0.421418	0.155554	0.192721	0.124025	19.8931	33.1117	47.785	2.09725	44.3493	18.3809	14.2376	13.841	22.5541	0.49458	0.65889	0.897073	0.753862	0.747005	0.612397	0.820358	0.556228	0.974869	0.918662	0.43144	0.503486	0.677501	0.577457
Cre01.g045350	DRC5	Nexin-dynein regulatory complex 5	-0.296279	0.234154	0.187154	-0.254453	-0.49376	-0.497174	21.1206	21.5664	20.1785	17.1996	24.5537	14.3302	24.8424	18.0793	14.2963	2.03943	5.18403	5.19781	0.898636	3.24115	0.270783	1.39605	0.584347	0.539166	9.6561	24.0375	25.7591	5.22476	13.2002	1.8896	5.61965	3.23214	3.77136	21.4689	18.9538	18.7468	20.9363	22.7032	23.9146	22.8083	20.4303	19.7641	30.951	20.032	15.413	23.9701	25.8494
Cre01.g045450	Cre01.g045450		0.187843	0.35635	0.278109	0.422919	0.633203	0.244331	8.18057	8.95507	6.97576	9.31816	10.859	10.8194	10.4726	12.0055	8.26309	0.663105	1.73447	0.537918	0.847976	1.13373	0.429254	0.397849	0.620006	0.612668	8.10585	19.3686	7.71125	9.10026	10.4405	3.96743	3.79894	5.16435	7.41452	7.50172	7.76802	7.75897	9.3223	8.45917	8.27327	8.92575	8.87133	9.6694	11.7362	6.53286	7.99488	7.30889	7.34753
Cre01.g045500	Cre01.g045500		-0.217651	0.0136327	-0.0114736	-0.141879	-0.396567	-0.465051	4.66091	4.65074	4.80509	4.00821	4.6139	3.65025	4.70516	4.21514	3.48102	0.20594	0.260547	1.14545	0.369487	0.208913	0.253337	0.0601775	0.356583	0.095032	4.41845	5.60228	23.8383	9.21824	4.5279	6.94026	1.27897	8.45957	2.73	4.75579	4.85256	4.65838	4.6541	4.77513	4.26947	4.41379	4.59247	4.48062	5.12248	4.76667	4.52841	5.50892	5.77651
Cre01.g045550	TPT3	solute carrier family 35 protein	0.0913225	-0.0440917	-0.0572439	0.0065984	0.601215	0.507678	353.841	358.01	296.023	376.963	344.083	449.065	343.19	359.651	420.874	15.5995	24.0291	96.247	5.36908	4.0718	20.9828	11.6653	5.80128	14.9366	4.40862	6.71185	32.5134	1.4243	1.18338	4.67254	3.39907	1.61303	3.54895	357.421	370.298	369.584	351.235	329.25	345.255	375.979	382.506	373.723	358.427	328.294	329.132	211.406	204.481
Cre01.g045600	SRR12	Speract/scavenger receptor, transmembrane glycoprotein	0.807626	0.386006	0.0551933	-0.066118	1.1754	1.06463	10.1203	13.789	10.3441	17.7138	14.3268	23.3627	13.2249	13.1714	21.6361	1.31437	1.83883	3.01639	0.745451	0.573156	0.17707	1.69037	1.22158	0.383388	12.9875	13.3354	29.1604	4.2083	4.00058	0.757919	12.7818	9.27453	1.77198	8.52392	11.6673	11.4217	8.78045	9.84514	10.4831	15.1752	15.6518	14.5722	12.024	11.0405	14.2706	7.7354	7.75598
Cre01.g045601	Cre01.g045601		-0.360112	-0.241791	-0.103559	-0.184135	-0.394581	-0.439259	3.12997	3.26691	3.07238	2.43858	3.04063	2.33719	2.647	2.87546	2.26592	0.248547	0.198769	0.362941	0.0963952	0.10749	0.159815	0.143917	0.0315935	0.272614	7.94088	6.08432	11.813	3.95293	3.53511	6.8379	5.43698	1.09873	12.031	2.74751	3.43383	3.37139	3.11107	3.08332	3.03273	3.35089	2.94905	3.21495	3.31236	3.22009	3.55414	2.89939	3.08584
Cre01.g045640	Cre01.g045640		-0.201106	-0.246958	-0.295866	-0.229894	-0.221436	-0.135357	8.41222	8.55393	7.22008	7.31766	6.96788	6.19274	7.08874	7.29391	6.57348	0.459963	0.286063	1.35258	0.241921	0.219789	0.3297	0.487457	1.36775	0.368109	5.46779	3.34423	18.7336	3.30599	3.15431	5.32398	6.8765	18.752	5.59991	8.88253	8.06695	8.42713	8.49701	7.71473	8.885	8.20018	8.20253	8.63673	8.86548	8.64479	8.77385	8.09071	8.91434
Cre01.g045650	ZNJ3	DnaJ-like zinc-finger protein	0.0692542	0.219159	-0.364608	0.242864	-0.0423407	-0.522578	14.8052	12.0011	20.9501	15.5332	9.32101	20.3442	17.2341	14.2014	14.5839	1.91538	3.91494	4.67453	2.49154	0.592233	1.264	1.29448	1.46471	2.38253	12.9372	32.6215	22.3127	16.04	6.35374	6.21308	7.51119	10.3138	16.3367	15.07	17.5256	15.9194	14.5994	13.8606	11.8562	13.2601	10.7211	10.7833	18.8352	11.3907	7.01615	23.4636	27.23
Cre01.g045700	CAT2	Catalase/peroxidase	0.42193	0.711765	0.548055	1.05649	-0.0898858	-0.210671	5.70955	9.62278	7.27054	7.64919	14.0696	6.83138	9.35113	20.0141	6.28273	1.32951	2.15442	0.654017	0.489097	1.80789	0.542941	0.901709	3.82607	0.341132	23.2858	22.3888	8.99544	6.39411	12.8496	7.94775	9.64278	19.1169	5.42967	4.61556	7.37881	7.36372	5.46613	4.50783	4.92524	6.82414	7.78333	12.1792	11.9507	9.4409	9.55842	6.80397	7.05459
Cre01.g045800	Cre01.g045800		-0.0985233	-0.128917	-0.129814	0.0564611	-0.146386	-0.046801	9.12714	8.56748	6.68088	8.52465	7.83024	6.03624	8.34693	8.90943	6.46763	0.765042	0.821229	0.584734	0.586575	0.263183	0.246546	0.357403	1.48211	0.699939	8.38205	9.58542	8.75235	6.88093	3.36111	4.08443	4.28185	16.6353	10.8222	10.4597	9.57535	8.60463	8.70348	8.98286	8.43684	9.78525	8.35736	9.2149	8.46809	8.11051	7.46879	7.2507	7.4567
Cre01.g045825	Cre01.g045825		-0.463276	-0.100394	-0.584393	0.05522	-0.428155	-0.631006	3.90713	3.69035	3.2057	2.83399	2.4612	2.38252	3.64448	3.83434	2.07001	0.829099	0.457642	0.113648	0.365981	0.562419	0.438387	0.154261	0.79293	0.282403	21.2202	12.4011	3.54518	12.914	22.8514	18.4002	4.23271	20.6797	13.6426	3.88198	5.30323	4.1583	3.51813	3.79682	2.78431	3.61725	4.00173	3.43651	3.02062	3.71906	4.34692	3.09019	3.1017
Cre01.g045850	Cre01.g045850		N/A	N/A	N/A	N/A	N/A	N/A	0.340611	0.333614	0.249896	0.395506	0.301336	0.226064	0.351623	0.515017	0.160136	0.0841197	0.0611467	0.0460509	0.0779861	0.00610158	0.0515727	0.0988164	0.0434377	0.0921914	24.6967	18.3286	18.428	19.718	2.02484	22.8133	28.1029	8.43422	57.5708	0.385599	0.422953	0.431999	0.236658	0.303633	0.262822	0.243751	0.309636	0.339261	0.3059	0.399446	0.403689	0.295805	0.207671
Cre01.g045902	HCF101	[4Fe-4S]-cluster scaffold protein	-0.00674554	-0.318471	-0.334691	-0.37136	0.648219	0.712652	19.7224	20.4953	13.8247	19.6304	16.2518	21.6666	15.8158	15.8439	22.6562	1.98866	4.18096	5.75306	1.0302	0.939711	2.35985	0.925768	1.41746	0.803716	10.0832	20.3996	41.6143	5.24796	5.7822	10.8917	5.85344	8.94641	3.54745	19.4493	21.5377	22.353	19.3026	16.7816	18.9104	23.5573	24.6965	16.4384	14.2355	22.2107	21.8332	9.55321	8.77755
Cre01.g045903	DGAT1	Diacylglycerol O-acyltransferase	0.310918	0.286851	-0.164959	0.152975	0.203011	0.145923	4.80539	7.8556	6.36721	5.96107	7.00683	7.32928	5.86245	8.73433	7.04492	0.470333	2.16808	0.224191	0.00538402	0.182036	0.534534	0.539029	0.576502	0.253656	9.78762	27.5992	3.52103	0.0903197	2.59797	7.29313	9.19461	6.60041	3.60055	4.37615	5.12997	5.6082	4.59005	4.63114	4.4968	8.64915	8.93594	10.754	8.17711	4.97059	5.64682	6.30954	6.0293
Cre01.g045950	Cre01.g045950		0.458758	0.300376	0.153217	0.217596	0.297368	-0.227588	2.57943	2.97892	2.2745	3.54506	3.3127	2.79514	3.17648	3.46387	1.94256	0.989398	1.15328	0.784409	0.42036	0.454769	1.13144	0.735307	0.940236	1.3858	38.3572	38.7145	34.4871	11.8576	13.7281	40.4787	23.1485	27.1441	71.3389	3.45973	1.20234	1.5281	3.16434	2.66612	3.45596	3.22143	2.01061	3.19128	4.99956	2.66685	1.7838	3.08709	1.36279
Cre01.g046052	Cre01.g046052		-0.623146	-0.16707	-0.106589	-0.201452	-0.544025	-0.819668	4.6325	3.80103	3.73225	3.00767	3.53032	2.55978	4.12593	3.30566	2.11459	0.284645	0.270215	1.07539	0.0771975	0.0866501	0.129662	0.198099	0.532254	0.213139	6.14452	7.10901	28.8135	2.56669	2.45445	5.06534	4.80131	16.1013	10.0794	4.90049	4.44458	4.87495	4.26628	4.42617	4.88252	4.033	3.63787	3.65086	4.23122	3.53664	3.71657	4.53953	5.1008
Cre01.g046150	XPA1	Xaa-Pro aminopeptidase	-0.0854085	-0.0967551	-0.170789	-0.16566	-0.192808	-0.389417	15.5297	14.7163	14.545	14.637	13.0734	12.7255	14.5223	13.1199	11.1042	0.876019	1.24563	2.96696	0.66114	2.26366	0.762079	0.667631	1.72054	0.732343	5.64094	8.46425	20.3985	4.51691	17.3151	5.98861	4.59727	13.114	6.59517	15.9616	14.847	17.0836	15.2093	15.3418	14.7348	14.7708	14.6138	17.0863	14.3397	13.5269	13.9606	17.2283	17.9368
Cre01.g046237	Cre01.g046237		0.865539	0.124453	-0.0330744	-0.026782	1.26503	0.899506	3.82488	4.15574	3.7319	6.96901	4.06155	8.96895	4.16948	4.0793	6.9616	0.327308	0.260342	0.291735	0.371747	0.12701	0.577432	0.869729	0.115173	0.356684	8.55733	6.26464	7.81732	5.33429	3.12713	6.43812	20.8594	2.82335	5.12359	4.14044	3.77033	4.25944	3.65809	3.36474	3.75626	4.3894	4.21588	4.50432	4.03185	3.82794	3.96504	3.67432	3.79315
Cre01.g046324	Cre01.g046324		-0.350746	0.078249	0.290796	0.149348	-0.287887	-0.155217	2.50835	2.3118	1.86197	1.96699	2.82806	1.52514	2.64815	2.56395	1.67204	0.274152	0.229859	0.277017	0.157158	0.249869	0.0893443	0.0424607	0.444972	0.0972375	10.9296	9.94284	14.8777	7.98974	8.83536	5.85811	1.60341	17.355	5.8155	2.71521	2.65863	2.82023	2.48593	2.22745	2.14264	2.24461	2.24673	2.06619	2.57193	2.12522	2.61614	2.1057	2.25391
Cre01.g046450	Cre01.g046450		N/A	N/A	N/A	N/A	N/A	N/A	0	0	0	0	0.0109227	0	0	0	0	0	0	0	0	0.0189187	0	0	0	0	N/A	N/A	N/A	N/A	173.205	N/A	N/A	N/A	N/A	0	0	0	0	0	0	0	0	0	0	0	0	0	0
Cre01.g046500	Cre01.g046500		N/A	N/A	N/A	N/A	N/A	N/A	0.0135401	0.0130606	0.0190421	0.00920753	0.00826997	0.0153879	0.0226216	0.0105845	0	0.0139799	0.0159908	0.0122373	0.00798431	0.014324	0.0147208	0.0280896	0.0183328	0	103.249	122.435	64.2644	86.7149	173.205	95.6651	124.172	173.205	N/A	0	0.014517	0.0161209	0.0380735	0	0.0125289	0	0	0	0.0357871	0.0137087	0.0288679	0.014931	0.0137021
Cre01.g046501	Cre01.g046501		N/A	N/A	N/A	N/A	N/A	N/A	0	0	0	0	0	0	0	0	0	0	0	0	0	0	0	0	0	0	N/A	N/A	N/A	N/A	N/A	N/A	N/A	N/A	N/A	0	0	0	0	0	0	0	0	0	0	0	0	0	0
Cre01.g046600	Cre01.g046600		0.268202	0.0631083	-0.132318	0.28277	0.144019	0.212723	1.56848	2.11929	1.52391	1.88893	1.93356	1.68389	1.63861	2.57817	1.76602	0.205201	0.399638	0.182307	0.23558	0.301961	0.177817	0.279881	0.180071	0.126716	13.0828	18.8572	11.9631	12.4716	15.6168	10.5599	17.0804	6.98446	7.17523	1.54938	1.62459	1.80863	1.58432	1.19157	1.65239	1.83911	2.32753	2.16544	1.47163	2.33695	2.57505	1.83984	1.3888
Cre01.g046650	Cre01.g046650		N/A	N/A	N/A	N/A	N/A	N/A	0.0322953	0.0214209	0.0642861	0.0112087	0.00345953	0.0219252	0.0674508	0	0.023601	0.0233581	0.0207343	0.0327538	0.000677317	0.00599209	0.0211482	0.0368705	0	0.0241799	72.3268	96.7944	50.9501	6.04279	173.205	96.4564	54.6629	N/A	102.453	0.0395103	0.0363924	0.0134771	0.0212142	0.00989089	0.0732867	0.010926	0.0222044	0	0.0598069	0.0114639	0.0241243	0.12477	0.0686729
Cre01.g046652	Cre01.g046652	Putative tyrosyl tRNA synthase	-0.108217	-0.2633	-0.339786	-0.828007	0.325503	0.585917	19.3396	27.1891	14.7126	17.942	21.4837	18.4364	16.1133	15.3158	22.0835	1.27396	3.99128	2.93465	0.553661	2.08074	0.755958	0.456514	0.795941	0.841085	6.58732	14.6797	19.9465	3.08584	9.68521	4.10035	2.83315	5.19685	3.80865	19.5226	20.2019	20.3616	17.9394	17.5724	20.4395	33.1167	31.3625	24.5753	23.8311	24.642	25.6073	13.6159	12.2952
Cre01.g046800	MSP1	Membrane selenoprotein	-0.45146	-0.540536	-0.449101	-0.314438	0.482053	0.282964	155.316	118.778	106.88	113.583	87.0051	149.282	106.782	95.5174	130.04	67.9765	17.56	16.4469	4.32791	6.81034	8.50076	6.60583	6.82654	8.35052	43.7664	14.7839	15.3882	3.81034	7.82751	5.69443	6.18625	7.14691	6.42152	215.034	217.466	219.541	93.5407	91.2817	95.0356	126.498	119.224	127.712	142.386	95.5655	101.285	119.9	124.98
Cre01.g046850	UBC13	E2 Ubiquitin conjugating enzyme	0.13545	0.224076	0.141445	0.15836	0.535238	0.300066	20.1882	17.8627	20.7876	22.1755	19.7028	30.1251	23.5804	19.9351	25.5938	3.835	2.36459	5.06717	2.0859	3.13235	4.55205	1.48303	2.98009	2.49941	18.9962	13.2376	24.3758	9.40632	15.898	15.1105	6.28923	14.9489	9.7657	22.034	21.7221	13.7738	21.9563	24.1908	17.4524	20.472	19.6731	15.705	19.6868	16.6973	14.9422	17.7163	14.1097
Cre01.g046950	Cre01.g046950		N/A	N/A	N/A	N/A	N/A	N/A	0.0395455	0.0375632	0	0.165584	0.160377	0.0876617	0	0.0902393	0.0888063	0.0968663	0.0920106	0	0.14469	0.139611	0.151834	0	0.156299	0.153817	244.949	244.949	N/A	87.3812	87.0515	173.205	N/A	173.205	173.205	0	0	0	0.237273	0	0	0	0	0	0.225379	0	0	0	0
Cre01.g047001	Cre01.g047001		0.111121	0.340162	0.381357	0.145584	-0.319958	-0.0831895	8.07878	9.08629	10.5349	8.72562	11.8355	8.4394	10.2269	10.0511	9.94457	1.18622	2.63172	1.66997	0.451769	1.31825	0.253511	0.568125	1.15885	1.57878	14.6832	28.9636	15.8518	5.1775	11.1381	3.0039	5.55519	11.5297	15.8758	7.56818	7.14979	6.44641	9.36298	8.96649	8.97881	6.5468	7.36205	6.6223	12.5852	11.6176	9.78379	8.98108	10.3927
Cre01.g047100	Cre01.g047100		N/A	N/A	N/A	N/A	N/A	N/A	0.0619549	0.0785211	0.0978112	0.0633527	0.216058	0.0904168	0.0965919	0.110075	0.0956615	0.0268005	0.0271885	0.0496479	0.0474716	0.0454025	0.035612	0.0423402	0.0227072	0.0159672	43.2581	34.6258	50.7589	74.9323	21.0141	39.3865	43.834	20.6289	16.6914	0.0886174	0.0136069	0.0604472	0.0713721	0.0554813	0.0822046	0.0735268	0.112072	0.0682094	0.111805	0.0513953	0.0541178	0.0559804	0.0385238
Cre01.g047200	Cre01.g047200		N/A	N/A	N/A	N/A	N/A	N/A	0.0514041	0.0750607	0.115008	0.0724373	0.106083	0.0498732	0.0596906	0.0811458	0.0708133	0.0203077	0.0536218	0.0371075	0.0208913	0.0262333	0.00471641	0.0297615	0.0619837	0.00660032	39.5059	71.4379	32.265	28.8406	24.7289	9.45679	49.8596	76.3856	9.32074	0.0516966	0.0635069	0.0705135	0.0694017	0.0259011	0.027405	0.042892	0.0435875	0.0397963	0.0652384	0.179923	0.078927	0.0653174	0.164877
Cre01.g047218	Cre01.g047218		N/A	N/A	N/A	N/A	N/A	N/A	0.0165946	0.0226031	0.022504	0.0188121	0.012948	0.0137427	0.0242427	0.0143379	0.0405722	0.0139293	0.0145445	0.0142311	0.0184191	0.0224266	0.0238031	0.0266071	0.012531	0.0195852	83.9385	64.3474	63.238	97.9109	173.205	173.205	109.753	87.3979	48.2725	0.0230025	0	0.0236318	0	0.0346478	0.0182855	0.0383072	0.0388524	0	0.0174175	0.0199755	0.0210661	0.0218016	0.0200283
Cre01.g047229	Cre01.g047229		0.277793	0.0149625	-0.0327487	-0.144945	0.247016	0.320929	9.89767	9.72133	10.7692	11.9993	9.50315	12.7803	10.0009	8.79211	13.4521	0.320217	0.37399	1.78658	1.183	0.533499	0.546589	0.507527	0.340645	1.11649	3.23528	3.84711	16.5898	9.85886	5.61392	4.27681	5.07484	3.87444	8.29971	9.93586	10.1919	10.2138	9.90755	9.33622	9.8007	9.63954	9.98757	9.36085	9.59439	9.40924	10.3364	9.12482	8.65905
Cre01.g047265	PHC52	Pherophorin-chlamydomonas homolog 52	-0.321645	-0.408516	-0.314436	-0.301742	-0.183092	-0.324128	24.852	17.1997	19.1554	19.8855	13.8314	16.8723	18.7235	13.9537	15.301	3.2254	3.10081	3.06148	1.20357	0.565311	1.18994	2.94497	3.49811	0.436909	12.9784	18.0282	15.9824	6.05247	4.08714	7.05261	15.7288	25.0695	2.85543	24.0773	29.1905	27.781	24.6185	20.244	23.2009	17.9265	18.2761	14.4236	12.5004	20.5409	19.5309	18.6118	16.5469
Cre01.g047300	Cre01.g047300		0.126188	0.414401	0.981224	0.720556	-0.846631	-0.62035	4.58886	2.90933	7.25802	5.00831	5.74343	4.03605	6.11578	4.79405	4.72144	1.03942	0.961735	1.03227	0.664701	1.21543	0.0841532	0.5531	0.48262	0.378777	22.6509	33.0569	14.2225	13.272	21.1621	2.08504	9.04383	10.0671	8.02249	3.98038	4.15743	3.10472	5.19675	6.01467	5.0792	2.13593	1.97501	2.03204	4.09344	3.6263	3.59327	7.10608	5.64196
Cre01.g047350	Cre01.g047350		-0.0230148	0.0514782	0.551059	0.263368	-0.835454	-0.654027	2.24682	1.55302	2.76973	2.21126	2.27543	1.55218	2.32844	1.86406	1.76018	0.587578	0.305464	0.583657	0.0236301	0.250629	0.0484775	0.151673	0.0314256	0.19098	26.1516	19.669	21.0727	1.06863	11.0146	3.12319	6.51393	1.68587	10.85	1.66841	1.73202	1.78149	2.75593	2.99547	2.54759	1.34937	1.33232	1.22327	2.0056	1.79689	1.61068	2.86883	2.50678
Cre01.g047400	Cre01.g047400		0.20426	0.0215322	0.184552	0.434928	-0.403282	-0.708908	1.0314	1.08666	1.5824	1.18827	1.23495	1.19651	1.0469	1.46899	0.968086	0.112154	0.178046	0.587359	0.0817158	0.12058	0.078837	0.182659	0.205921	0.110366	10.874	16.3848	37.1182	6.87689	9.76399	6.58891	17.4475	14.0178	11.4004	0.883544	1.02127	0.916012	1.08021	1.14028	1.14706	0.835796	0.912788	1.17802	1.30914	1.16805	1.11615	1.87481	1.78335
Cre01.g047450	CPLD17	conserved expressed organelle-targeted protein	-0.0326481	0.0453547	-0.101577	-0.272174	0.0343675	0.163829	6.56483	7.37801	5.97816	6.41794	6.87641	6.12228	6.77449	6.10952	6.69707	0.510217	0.7863	0.207263	0.0596704	1.01905	0.317601	0.307612	0.472123	0.880235	7.77198	10.6573	3.467	0.929744	14.8195	5.18763	4.54074	7.72766	13.1436	6.57725	7.13138	5.66333	6.97019	6.51971	6.52714	6.24352	6.62517	8.09933	8.18456	7.5899	7.5256	6.05226	5.81604
Cre01.g047500	Cre01.g047500		0.00282575	-0.0408421	-0.0487029	0.0409744	-0.202717	-0.0688261	3.97246	4.98059	3.27777	3.98025	4.81526	2.8481	3.86158	5.12408	3.12507	0.444204	0.323352	0.853595	0.105389	0.512807	0.28569	0.25968	0.150589	0.117651	11.1821	6.49225	26.042	2.64781	10.6496	10.0309	6.72472	2.93884	3.76476	3.35591	4.14194	4.6483	4.15544	3.80342	3.72974	4.38475	5.02264	5.27577	4.90539	5.05401	5.241	3.99685	4.04388
Cre01.g047550	RAB6	Small Rab-related GTPase	0.172466	0.0866387	0.0697128	-0.178651	0.406647	0.421489	36.3925	32.367	40.2718	41.0138	33.9694	53.3843	38.645	28.5972	53.9363	2.79104	4.81497	14.6305	0.940917	5.35702	0.278009	2.03609	2.51107	2.72043	7.66926	14.8762	36.3294	2.29415	15.7701	0.520768	5.26872	8.78085	5.04377	41.7402	36.0828	36.0089	34.03	34.2717	36.2215	38.365	38.4858	29.3831	28.7327	31.2416	27.9937	26.4706	26.6679
Cre01.g047600	SDR4	Short-chain dehydrogenase/reductase	0.00736725	-0.112959	0.116588	0.1371	-0.244886	0.133958	7.10628	14.154	6.63971	7.14266	15.3454	5.60313	6.5711	15.5651	7.28575	0.485592	0.429311	0.71253	0.428337	4.53644	0.273234	0.881773	1.92676	0.174354	6.83328	3.03313	10.7313	5.99688	29.5623	4.87645	13.419	12.3787	2.39309	6.34925	7.47288	6.93151	6.83977	7.63184	7.41242	14.9235	14.0525	14.0133	14.3438	13.8521	13.7391	5.69366	6.51525
Cre01.g047650	Cre01.g047650		-0.218674	0.21689	-0.558447	-3.01896	-0.448621	-0.727819	1.86078	7.70301	2.00062	1.59907	5.23059	1.46594	2.16265	0.950305	1.208	0.250034	3.77085	0.582474	0.100471	4.00013	0.103243	0.218372	0.965889	0.0692148	13.437	48.953	29.1147	6.28306	76.4757	7.04283	10.0974	101.64	5.72968	2.02816	2.19391	1.60066	1.74061	2.00593	1.59541	6.73062	4.53552	3.37797	7.24763	11.3208	13.0055	2.69512	2.59089
Cre01.g047700	CYN40	Cyclophilin 40	0.332419	0.0610738	0.152941	-0.0191274	0.863623	0.766457	23.3851	17.6378	22.8761	29.4447	19.6103	41.6254	24.3963	17.4055	38.9142	1.4767	1.69479	9.1213	1.5753	0.407763	2.51133	1.3212	2.86259	4.52843	6.31471	9.60889	39.8726	5.35004	2.07933	6.03318	5.41556	16.4465	11.637	23.0803	25.021	24.8762	22.1228	21.36	23.8502	19.559	18.727	15.2429	16.1617	18.8425	17.2935	14.5572	14.3376
Cre01.g047750	RPL18A	Cytosolic 80S ribosomal protein L18a	0.166019	0.187608	-0.168637	-0.0729151	0.445999	0.452207	1009.34	1005.79	956.117	1132.43	894.834	1302.48	1149.51	956.22	1308.09	89.1427	83.297	85.109	16.7237	76.9477	35.3081	64.0249	70.5867	170.895	8.83182	8.28174	8.90153	1.47679	8.5991	2.71084	5.56977	7.38185	13.0644	1064.72	863.22	934.667	1065.26	1081.67	1046.48	1074.03	1060.35	1097.05	890.686	939.21	973.414	839.903	937.021
Cre01.g047800	GRX6	Glutaredoxin 6, CGFS type, probably chloroplastic	-0.195496	-0.380213	-0.241854	-0.665474	-0.0044809	0.28659	78.392	54.1195	54.1097	68.4575	45.7666	53.9419	60.2304	34.1213	66.0005	10.7818	10.7037	4.7077	1.37173	3.61514	1.74886	0.710049	4.04292	3.49741	13.7538	19.7779	8.70028	2.00377	7.89908	3.24211	1.17889	11.8487	5.29906	91.2634	63.2198	69.4848	82.1678	76.444	87.7719	67.4598	64.6523	42.3819	42.7275	56.5863	50.9091	49.6224	52.461
Cre01.g047850	Cre01.g047850		-0.288575	-0.257142	0.20407	0.443026	-0.196363	0.118342	2.89723	3.05684	1.9426	2.37199	3.52131	1.6954	2.42424	4.15563	2.10867	0.480901	0.60097	0.170979	0.3054	0.473183	0.307825	0.163357	0.354985	0.0566988	16.5987	19.6598	8.80153	12.8753	13.4377	18.1565	6.73848	8.54226	2.68884	2.6399	2.52144	2.55331	3.60384	2.64854	3.41633	3.23068	2.79022	2.14257	2.80314	3.61833	3.75612	1.9353	1.84286
Cre01.g047900	Cre01.g047900		0.00894349	0.160135	0.39749	0.186652	-0.0599913	-0.0311803	27.8769	24.2876	34.2662	28.0503	31.992	32.8705	31.1494	27.6422	33.5336	1.55407	4.1268	3.20086	0.643717	2.17795	0.950811	2.87792	2.72157	1.0212	5.57476	16.9914	9.34117	2.29487	6.8078	2.89259	9.23907	9.84572	3.04531	25.8719	27.0134	27.6953	27.262	29.4074	30.0115	20.6894	20.6372	20.8038	29.4835	28.5423	25.5695	34.5195	34.0813
Cre01.g047950	IFT27	Intraflagellar transport protein 27	-0.45123	0.407086	0.275029	-0.316103	-0.689871	-0.715443	41.6918	37.8481	45.7372	30.4942	45.7968	28.3529	55.2835	30.4009	27.8548	5.74034	11.4055	12.3127	2.50359	9.3905	1.33971	8.05255	3.33808	2.40439	13.7685	30.135	26.9205	8.21005	20.5047	4.72514	14.5659	10.9802	8.63187	40.6902	36.4289	34.7587	41.8269	47.0708	49.3753	32.4279	30.9875	33.6619	60.5544	38.0007	31.4559	58.5019	57.6309
Cre01.g048000	Cre01.g048000		-0.450948	-0.0915499	0.522449	0.283664	-1.17167	-1.00512	3.63586	2.54287	4.83113	2.65986	3.65256	2.14458	3.41231	3.09539	2.40702	0.322087	1.10384	1.42151	0.0289843	0.705077	0.0482008	0.782565	0.558033	0.10078	8.85859	43.4091	29.4239	1.08969	19.3036	2.24756	22.9336	18.0279	4.18694	3.35836	3.5379	3.76985	3.62289	4.1999	3.32629	1.57806	1.60337	1.72047	4.3098	3.12222	2.92331	5.30902	5.42314
Cre01.g048050	COA3	phosphopantothenate-cysteine ligase	0.743607	0.299071	0.0411325	0.983181	0.610624	0.489078	3.89041	4.61035	4.7927	6.51393	4.74368	7.31806	4.78657	9.11382	6.72678	0.427829	0.555588	0.641222	0.696034	0.335722	0.410648	0.522494	3.07528	0.53927	10.997	12.0509	13.3792	10.6853	7.07724	5.61143	10.9158	33.743	8.01676	4.35481	3.30664	4.33977	4.03922	3.75109	3.55092	5.11237	5.33499	4.83078	4.17232	4.19714	4.01448	4.56885	4.2482
Cre01.g048100	Cre01.g048100		-0.119022	-0.0086968	0.137661	-0.201923	-0.216135	-0.186825	6.57595	5.87967	7.28284	6.05522	6.46834	6.26957	6.53643	5.11173	6.39824	0.494561	0.676667	0.68151	0.178283	0.0491444	0.250394	0.321407	0.143198	0.173374	7.52075	11.5086	9.35775	2.94428	0.759768	3.9938	4.91715	2.80136	2.70971	6.57921	6.52696	7.51428	6.07259	6.45539	6.3073	5.3765	5.82648	5.13116	5.54178	6.77043	6.63166	6.61961	6.2545
Cre01.g048102	Cre01.g048102		-0.0366368	0.107865	-0.490294	-0.15886	-0.0543233	-0.0757402	2.01462	4.16739	1.58952	1.96411	2.96668	1.53078	2.17102	3.73287	1.50822	0.215496	0.798311	0.548857	0.0624274	0.703237	0.0857583	0.112757	0.866424	0.0817769	10.6966	19.1561	34.5297	3.17841	23.7045	5.60226	5.19372	23.2107	5.42207	1.85683	2.0561	2.35491	1.93965	1.749	2.13125	4.36579	4.34561	4.08683	2.63601	4.76597	4.80415	2.10524	2.09261
Cre01.g048150	HLA8	Transcriptional co-activator/nuclease induced by high light	0.364859	-0.0224884	-0.235837	-0.381272	1.42855	1.49317	21.2475	27.8203	30.9327	27.3616	23.6248	83.2633	20.9189	21.3593	87.0776	1.89395	2.48924	16.1377	2.00389	0.802942	6.20984	1.53015	0.578937	5.04829	8.91374	8.94756	52.1705	7.32372	3.39873	7.45807	7.3147	2.71046	5.79746	20.8923	19.1171	19.4672	23.3422	21.0377	23.6285	29.521	29.8275	29.3655	28.9446	24.8236	24.4397	16.0571	17.5525
Cre01.g048200	Cre01.g048200		-0.363993	0.0722841	0.625402	0.226726	-1.40759	-1.11635	2.53549	1.84218	3.78666	1.9701	2.84182	1.42735	2.66576	2.15567	1.74663	0.296202	0.86678	1.50903	0.0793358	0.19722	0.165169	0.159608	0.210307	0.147143	11.6822	47.0519	39.8513	4.02699	6.9399	11.5718	5.98733	9.75596	8.4244	2.31117	2.19245	2.31827	2.79234	2.89495	2.70376	1.10374	1.06517	1.01312	2.65609	2.81527	2.39968	4.35017	4.18927
Cre01.g048250	Cre01.g048250		0.0118789	0.283358	0.441525	-0.0134465	-0.691938	-0.454513	6.33604	6.97668	8.69325	6.38842	9.4746	5.38131	7.71111	6.91195	6.34396	1.12482	1.49626	2.24113	0.312007	0.134397	0.273027	0.714626	0.515079	0.411802	17.7528	21.4466	25.7801	4.88395	1.41849	5.07361	9.26749	7.45201	6.49124	5.17231	5.06653	5.83127	7.4741	6.92752	7.5445	5.5507	5.34837	6.22712	8.94408	8.33672	7.45307	8.79251	8.96042
Cre01.g048300	Cre01.g048300		0.0766324	-0.0677871	-0.0445528	-1.24759	-0.0825684	0.148745	3.43619	3.63799	3.70001	3.62365	3.52736	3.49419	3.27847	1.53214	4.10184	0.330561	1.11972	0.509757	0.101359	0.603077	0.132052	0.380665	0.158121	0.485989	9.61999	30.7785	13.7772	2.79716	17.0971	3.77918	11.611	10.3202	11.8481	3.78941	3.86438	3.15713	3.49002	3.1206	3.19562	3.15777	3.1584	2.85976	2.55625	5.21654	4.8792	3.02229	3.08273
Cre01.g048350	CGL53	conserved protein with glycosyl hydrolase family 5 domain	N/A	N/A	N/A	N/A	-0.0656929	-0.28457	0.203548	0.590004	1.0604	0.480109	0.325499	1.0132	0.190175	0.392955	0.870577	0.0553454	0.0986444	0.941922	0.0951083	0.0357908	0.111865	0.0123248	0.077322	0.291025	27.1903	16.7193	88.8268	19.8097	10.9957	11.0408	6.48076	19.6771	33.429	0.234301	0.141897	0.259549	0.251664	0.13203	0.201848	0.518377	0.576195	0.751611	0.665415	0.509732	0.518693	1.44323	2.55905
Cre01.g048400	Cre01.g048400		0.388986	0.1958	0.493714	0.492856	-0.258299	-0.339806	11.5643	9.35684	17.0405	15.1431	13.175	14.2471	13.2453	13.1672	13.4645	1.5442	2.23861	5.3792	0.717895	0.993498	0.575435	0.989659	0.91388	0.616009	13.3532	23.9249	31.5671	4.74073	7.54076	4.03895	7.47179	6.94058	4.57505	10.437	10.8758	9.50357	12.5645	13.6327	12.3722	7.1881	7.1286	8.63043	12.9532	10.7372	9.50349	19.3255	19.9553
Cre01.g048450	Cre01.g048450		0.232736	0.197007	-0.0183648	0.00989226	-0.0671297	0.0515552	10.2804	11.9616	12.4257	12.0801	11.8103	11.8608	11.7846	12.0439	12.8778	0.767494	0.868801	0.848341	1.12917	1.38824	0.486089	0.682743	1.01686	0.877776	7.46561	7.26325	6.82729	9.34735	11.7545	4.09828	5.79352	8.44297	6.8162	11.6272	10.4025	10.3297	9.41562	10.23	9.67737	12.6162	12.1668	12.3802	10.227	12.2773	12.1021	13.3134	13.5182
Cre01.g048501	Cre01.g048501		-0.292055	-0.336612	-0.384346	-0.00048326	-0.426201	-0.096636	4.96706	4.67284	4.31301	4.05679	3.57999	3.20982	3.93341	4.67128	4.03357	0.523624	0.59302	1.19075	0.269939	0.399375	0.39165	0.865401	0.56568	0.13043	10.5419	12.6908	27.6083	6.654	11.1558	12.2016	22.0013	12.1098	3.23361	4.98721	5.65763	5.36815	4.28275	4.45913	5.0475	5.07668	5.54149	4.91712	4.13326	4.26319	4.10531	3.17645	2.55638
Cre01.g048550	Cre01.g048550		0.839653	0.376766	0.208191	0.0303304	0.869053	0.756951	2.85385	2.75597	4.1565	5.10731	3.1838	7.59171	3.70552	2.81452	7.02414	0.290464	0.476689	0.980613	0.253369	0.536429	0.0924195	0.610963	0.209771	0.166243	10.178	17.2966	23.5923	4.96091	16.8487	1.21737	16.4879	7.45316	2.36673	2.74522	3.02252	2.52875	2.53375	3.11304	3.17983	3.31778	3.35291	2.75081	2.4885	2.31639	2.30943	3.37466	3.28699
[truncated: 16,742 more rows]
[truncated: 22 more columns]

## Sheet: HC+ (149)
Annotation			log2 fold change (mutant vs wt)						average transcript abundance (fpkm)									standard deviation transcript abundance (fpkm)									relative standard deviation transcript abundance (%)									individual transcript abundance (fpkm)
			HC		LC		Ac		wt			zng3-1			zng3-2			wt			zng3-1			zng3-2			wt			zng3-1			zng3-2			wt
[truncated: 150 more rows]
[truncated: 22 more columns]

## Sheet: HC- (120)
Annotation			log2 fold change (mutant vs wt)						average transcript abundance (fpkm)									standard deviation transcript abundance (fpkm)									relative standard deviation transcript abundance (%)									individual transcript abundance (fpkm)
[truncated: 122 more rows]
[truncated: 22 more columns]

[truncated: 10 more sheets: LC+ (126), LC- (165), Ac+ (481), Ac- (913), All+ (52), All- (34), O+, O-, -ZnUp (1465), -ZnDown (1157)]
